# Supplementary material for: Interaction prediction and classification of PDZ domains
Source: BMC Bioinformatics. 2010 Jun 30;11:357. doi: 10.1186/1471-2105-11-357 (PMC2909223; doi:10.1186/1471-2105-11-357)
Supplement: Additional file 1 — Table S1 - PDZ domain interactions. [file 1471-2105-11-357-S1.XLS]

## Sheet: Additional file 1
Table S1. PDZ domain interactions
PDZ domain	Peptide	Interaction
Magi-2-(6/6)	AcvR1	non-binding
Magi-3-(5/5)	AcvR1	non-binding
ZO-1-(1/3)	AcvR1	non-binding
Chapsyn-110-(3/3)	AcvR2	non-binding
Lin7c-(1/1)	AcvR2	binding
Magi-3-(5/5)	AcvR2	binding
Mals2-(1/1)	AcvR2	binding
OMP25-(1/1)	AcvR2	binding
PTP-BL-(2/5)	AcvR2	non-binding
SAP102-(3/3)	AcvR2	non-binding
SAP97-(3/3)	AcvR2	binding
Scrb1-(3/4)	AcvR2	binding
Semcap3-(1/2)	AcvR2	binding
Shank1-(1/1)	AcvR2	non-binding
Chapsyn-110-(3/3)	AcvR2b	binding
g1-syntrophin-(1/1)	AcvR2b	binding
Lin7c-(1/1)	AcvR2b	binding
OMP25-(1/1)	AcvR2b	binding
SAP97-(3/3)	AcvR2b	binding
Scrb1-(3/4)	AcvR2b	binding
b1-syntrophin-(1/1)	AN2	non-binding
Cipp-(9/10)	AN2	non-binding
Erbin-(1/1)	AN2	non-binding
g1-syntrophin-(1/1)	AN2	non-binding
Grip2-(5/7)	AN2	non-binding
HtrA3-(1/1)	AN2	non-binding
Lnx1-(2/4)	AN2	non-binding
Magi-2-(5/6)	AN2	non-binding
MUPP1-(5/13)	AN2	non-binding
Pdzk3-(1/1)	AN2	non-binding
PDZ-RGS3-(1/1)	AN2	binding
SLIM-(1/1)	AN2	non-binding
ZO-1-(2/3)	AN2	non-binding
ZO-2-(1/3)	AN2	non-binding
Chapsyn-110-(3/3)	APC	non-binding
Cipp-(8/10)	APC	non-binding
Cipp-(10/10)	APC	non-binding
Dvl3-(1/1)	APC	non-binding
Erbin-(1/1)	APC	non-binding
g1-syntrophin-(1/1)	APC	non-binding
Gm1582-(2/3)	APC	non-binding
Harmonin-(2/3)	APC	non-binding
HtrA1-(1/1)	APC	non-binding
HtrA3-(1/1)	APC	non-binding
Interleukin-16-(1/4)	APC	non-binding
Lin7c-(1/1)	APC	non-binding
Lnx1-(2/4)	APC	non-binding
Magi-3-(5/5)	APC	non-binding
Mpp7-(1/1)	APC	non-binding
MUPP1-(1/13)	APC	non-binding
MUPP1-(10/13)	APC	non-binding
MUPP1-(11/13)	APC	non-binding
MUPP1-(12/13)	APC	non-binding
nNOS-(1/1)	APC	non-binding
PAR6B-(1/1)	APC	non-binding
Pdzk3-(2/2)	APC	non-binding
PTP-BL-(2/5)	APC	non-binding
SAP102-(3/3)	APC	non-binding
SAP97-(1/3)	APC	non-binding
SAP97-(3/3)	APC	non-binding
Scrb1-(3/4)	APC	non-binding
Shank1-(1/1)	APC	non-binding
ZO-2-(1/3)	APC	non-binding
b1-syntrophin-(1/1)	Aquaporin-4	non-binding
Cipp-(8/10)	Aquaporin-4	non-binding
Cipp-(9/10)	Aquaporin-4	non-binding
HtrA1-(1/1)	Aquaporin-4	binding
Magi-2-(6/6)	Aquaporin-4	non-binding
Magi-3-(5/5)	Aquaporin-4	non-binding
MUPP1-(13/13)	Aquaporin-4	non-binding
OMP25-(1/1)	Aquaporin-4	non-binding
PAR3B-(1/3)	Aquaporin-4	non-binding
PAR6B-(1/1)	Aquaporin-4	non-binding
Pdzk1-(1/4)	Aquaporin-4	non-binding
Pdzk3-(1/1)	Aquaporin-4	binding
Shroom-(1/1)	Aquaporin-4	non-binding
TIP-1-(1/1)	Aquaporin-4	non-binding
Chapsyn-110-(3/3)	AXL	non-binding
Cipp-(10/10)	AXL	non-binding
Dvl3-(1/1)	AXL	non-binding
Erbin-(1/1)	AXL	non-binding
g1-syntrophin-(1/1)	AXL	non-binding
Gm1582-(2/3)	AXL	non-binding
Harmonin-(2/3)	AXL	non-binding
HtrA1-(1/1)	AXL	non-binding
HtrA3-(1/1)	AXL	non-binding
Interleukin-16-(1/4)	AXL	non-binding
Lin7c-(1/1)	AXL	non-binding
Lnx1-(2/4)	AXL	non-binding
Lrrc7-(1/1)	AXL	non-binding
Mpp7-(1/1)	AXL	non-binding
MUPP1-(1/13)	AXL	non-binding
MUPP1-(10/13)	AXL	non-binding
MUPP1-(11/13)	AXL	non-binding
MUPP1-(12/13)	AXL	non-binding
nNOS-(1/1)	AXL	non-binding
PAR6B-(1/1)	AXL	non-binding
Pdzk3-(2/2)	AXL	non-binding
PSD95-(1/3)	AXL	non-binding
PSD95-(3/3)	AXL	non-binding
PTP-BL-(2/5)	AXL	non-binding
Scrb1-(1/4)	AXL	non-binding
Shank1-(1/1)	AXL	non-binding
ZO-2-(1/3)	AXL	non-binding
HtrA3-(1/1)	Cacna1a	binding
Cipp-(3/10)	Caspr2	binding
Dlgh3-(1/1)	Caspr2	binding
HtrA3-(1/1)	Caspr2	binding
Mpp7-(1/1)	Caspr2	binding
OMP25-(1/1)	Caspr2	non-binding
PAR-3-(3/3)	Caspr2	binding
PSD95-(3/3)	Caspr2	non-binding
PTP-BL-(2/5)	Caspr2	non-binding
Semcap3-(1/2)	Caspr2	non-binding
Chapsyn-110-(3/3)	Caspr4	non-binding
Cipp-(5/10)	Caspr4	binding
Cipp-(10/10)	Caspr4	non-binding
Dvl1-(1/1)	Caspr4	binding
Dvl3-(1/1)	Caspr4	binding
Erbin-(1/1)	Caspr4	non-binding
g1-syntrophin-(1/1)	Caspr4	non-binding
Gm1582-(2/3)	Caspr4	non-binding
Harmonin-(2/3)	Caspr4	non-binding
HtrA1-(1/1)	Caspr4	binding
HtrA3-(1/1)	Caspr4	non-binding
Interleukin-16-(1/4)	Caspr4	non-binding
Lin7c-(1/1)	Caspr4	non-binding
Lnx1-(2/4)	Caspr4	non-binding
Mpp7-(1/1)	Caspr4	binding
MUPP1-(1/13)	Caspr4	non-binding
MUPP1-(10/13)	Caspr4	non-binding
MUPP1-(11/13)	Caspr4	non-binding
MUPP1-(12/13)	Caspr4	non-binding
nNOS-(1/1)	Caspr4	non-binding
PAR6B-(1/1)	Caspr4	non-binding
Pdzk3-(2/2)	Caspr4	binding
PTP-BL-(2/5)	Caspr4	non-binding
Shank1-(1/1)	Caspr4	non-binding
Tiam2-(1/1)	Caspr4	binding
ZO-2-(1/3)	Caspr4	non-binding
Magi-3-(5/5)	Cav1.2	binding
NHERF-2-(2/2)	Cav1.2	binding
PDZ-RGS3-(1/1)	Cav1.2	non-binding
Shank1-(1/1)	Cav1.2	non-binding
Shank3-(1/1)	Cav1.2	binding
Gm1582-(2/3)	Cav2.2	non-binding
HtrA3-(1/1)	Cav2.3	non-binding
a1-syntrophin-(1/1)	Cav3.2	non-binding
b1-syntrophin-(1/1)	Cav3.2	non-binding
Chapsyn-110-(2/3)	Cav3.2	non-binding
Chapsyn-110-(3/3)	Cav3.2	non-binding
Cipp-(10/10)	Cav3.2	non-binding
g1-syntrophin-(1/1)	Cav3.2	non-binding
Lrrc7-(1/1)	Cav3.2	non-binding
Magi-2-(5/6)	Cav3.2	non-binding
MUPP1-(12/13)	Cav3.2	non-binding
nNOS-(1/1)	Cav3.2	non-binding
OMP25-(1/1)	Cav3.2	non-binding
PSD95-(1/3)	Cav3.2	non-binding
PSD95-(3/3)	Cav3.2	non-binding
SAP97-(1/3)	Cav3.2	non-binding
SAP97-(3/3)	Cav3.2	non-binding
Scrb1-(1/4)	Cav3.2	non-binding
Scrb1-(2/4)	Cav3.2	non-binding
Scrb1-(3/4)	Cav3.2	non-binding
ZO-1-(1/3)	Cav3.2	non-binding
ZO-2-(1/3)	Cav3.2	non-binding
ZO-3-(1/3)	Cav3.2	non-binding
b1-syntrophin-(1/1)	Cftr	binding
Chapsyn-110-(3/3)	Cftr	non-binding
Cipp-(8/10)	Cftr	non-binding
Cipp-(10/10)	Cftr	non-binding
Dvl3-(1/1)	Cftr	non-binding
Erbin-(1/1)	Cftr	non-binding
g1-syntrophin-(1/1)	Cftr	binding
g2-syntrophin-(1/1)	Cftr	binding
Gm1582-(2/3)	Cftr	binding
Harmonin-(2/3)	Cftr	non-binding
HtrA1-(1/1)	Cftr	binding
HtrA3-(1/1)	Cftr	non-binding
Interleukin-16-(1/4)	Cftr	non-binding
Lin7c-(1/1)	Cftr	binding
Lnx1-(2/4)	Cftr	binding
Magi-2-(6/6)	Cftr	non-binding
Magi-3-(5/5)	Cftr	binding
Mpp7-(1/1)	Cftr	non-binding
MUPP1-(1/13)	Cftr	non-binding
MUPP1-(10/13)	Cftr	non-binding
MUPP1-(11/13)	Cftr	non-binding
MUPP1-(12/13)	Cftr	non-binding
MUPP1-(13/13)	Cftr	binding
nNOS-(1/1)	Cftr	non-binding
PAR3B-(1/3)	Cftr	binding
PAR6B-(1/1)	Cftr	non-binding
Pdzk1-(1/4)	Cftr	binding
Pdzk1-(3/4)	Cftr	binding
Pdzk3-(1/1)	Cftr	non-binding
Pdzk3-(2/2)	Cftr	non-binding
PTP-BL-(2/5)	Cftr	binding
SAP102-(3/3)	Cftr	non-binding
SAP97-(3/3)	Cftr	non-binding
Scrb1-(3/4)	Cftr	binding
Semcap3-(1/2)	Cftr	binding
Shank1-(1/1)	Cftr	binding
Shank3-(1/1)	Cftr	binding
Shroom-(1/1)	Cftr	binding
TIP-1-(1/1)	Cftr	non-binding
ZO-2-(1/3)	Cftr	non-binding
Lrrc7-(1/1)	c-KIT	non-binding
Cipp-(9/10)	Claudin-1	non-binding
HtrA3-(1/1)	Claudin-1	binding
ZO-1-(1/3)	Claudin-1	binding
ZO-2-(1/3)	Claudin-1	binding
Cipp-(8/10)	Claudin-10	non-binding
HtrA3-(1/1)	Claudin-10	binding
MUPP1-(10/13)	Claudin-10	non-binding
Pdzk3-(1/1)	Claudin-10	binding
ZO-1-(1/3)	Claudin-10	binding
ZO-2-(1/3)	Claudin-10	binding
Cipp-(9/10)	Claudin-11	non-binding
HtrA3-(1/1)	Claudin-11	non-binding
Pdzk3-(1/1)	Claudin-11	binding
PDZ-RGS3-(1/1)	Claudin-11	binding
ZO-1-(1/3)	Claudin-11	binding
ZO-2-(1/3)	Claudin-11	non-binding
Chapsyn-110-(3/3)	Claudin-14	non-binding
Cipp-(9/10)	Claudin-14	non-binding
Cipp-(10/10)	Claudin-14	non-binding
Dvl3-(1/1)	Claudin-14	non-binding
Erbin-(1/1)	Claudin-14	non-binding
g1-syntrophin-(1/1)	Claudin-14	non-binding
Gm1582-(2/3)	Claudin-14	non-binding
Harmonin-(2/3)	Claudin-14	binding
HtrA1-(1/1)	Claudin-14	binding
HtrA3-(1/1)	Claudin-14	binding
Interleukin-16-(1/4)	Claudin-14	binding
Lin7c-(1/1)	Claudin-14	non-binding
Lnx1-(2/4)	Claudin-14	non-binding
Mpp7-(1/1)	Claudin-14	non-binding
MUPP1-(1/13)	Claudin-14	non-binding
MUPP1-(10/13)	Claudin-14	binding
MUPP1-(11/13)	Claudin-14	non-binding
MUPP1-(12/13)	Claudin-14	non-binding
nNOS-(1/1)	Claudin-14	binding
PAR6B-(1/1)	Claudin-14	non-binding
Pdzk3-(1/1)	Claudin-14	binding
Pdzk3-(2/2)	Claudin-14	non-binding
PTP-BL-(2/5)	Claudin-14	non-binding
Shank1-(1/1)	Claudin-14	non-binding
ZO-1-(1/3)	Claudin-14	binding
ZO-2-(1/3)	Claudin-14	binding
Cipp-(9/10)	Claudin-15	non-binding
HtrA3-(1/1)	Claudin-15	binding
Pdzk3-(1/1)	Claudin-15	binding
PTP-BL-(2/5)	Claudin-15	non-binding
ZO-1-(1/3)	Claudin-15	binding
ZO-2-(1/3)	Claudin-15	binding
Cipp-(9/10)	Claudin-16	non-binding
Magi-2-(2/6)	Claudin-16	binding
Magi-2-(6/6)	Claudin-16	non-binding
OMP25-(1/1)	Claudin-16	binding
Pdzk1-(3/4)	Claudin-16	non-binding
Shank1-(1/1)	Claudin-16	binding
Shank3-(1/1)	Claudin-16	binding
ZO-1-(1/3)	Claudin-16	binding
Cipp-(9/10)	Claudin-18	non-binding
HtrA3-(1/1)	Claudin-18	binding
ZO-1-(1/3)	Claudin-18	binding
ZO-2-(1/3)	Claudin-18	binding
Chapsyn-110-(3/3)	Claudin-19	non-binding
Cipp-(10/10)	Claudin-19	non-binding
Dvl3-(1/1)	Claudin-19	non-binding
Erbin-(1/1)	Claudin-19	non-binding
g1-syntrophin-(1/1)	Claudin-19	non-binding
Gm1582-(2/3)	Claudin-19	non-binding
Harmonin-(2/3)	Claudin-19	non-binding
HtrA1-(1/1)	Claudin-19	binding
HtrA3-(1/1)	Claudin-19	binding
Interleukin-16-(1/4)	Claudin-19	non-binding
Lin7c-(1/1)	Claudin-19	non-binding
Lnx1-(2/4)	Claudin-19	non-binding
Mpp7-(1/1)	Claudin-19	non-binding
MUPP1-(1/13)	Claudin-19	non-binding
MUPP1-(10/13)	Claudin-19	non-binding
MUPP1-(11/13)	Claudin-19	non-binding
MUPP1-(12/13)	Claudin-19	non-binding
nNOS-(1/1)	Claudin-19	non-binding
PAR6B-(1/1)	Claudin-19	non-binding
Pdzk3-(2/2)	Claudin-19	non-binding
PTP-BL-(2/5)	Claudin-19	non-binding
Shank1-(1/1)	Claudin-19	non-binding
ZO-1-(1/3)	Claudin-19	binding
ZO-2-(1/3)	Claudin-19	binding
HtrA3-(1/1)	Claudin-2	binding
ZO-1-(1/3)	Claudin-2	binding
ZO-2-(1/3)	Claudin-2	binding
Chapsyn-110-(3/3)	Claudin-22	non-binding
Cipp-(10/10)	Claudin-22	non-binding
Dvl3-(1/1)	Claudin-22	non-binding
Erbin-(1/1)	Claudin-22	non-binding
g1-syntrophin-(1/1)	Claudin-22	non-binding
Gm1582-(2/3)	Claudin-22	non-binding
Harmonin-(2/3)	Claudin-22	non-binding
HtrA1-(1/1)	Claudin-22	non-binding
HtrA3-(1/1)	Claudin-22	non-binding
Interleukin-16-(1/4)	Claudin-22	non-binding
Lin7c-(1/1)	Claudin-22	non-binding
Lnx1-(2/4)	Claudin-22	non-binding
Mpp7-(1/1)	Claudin-22	non-binding
MUPP1-(1/13)	Claudin-22	non-binding
MUPP1-(10/13)	Claudin-22	non-binding
MUPP1-(11/13)	Claudin-22	non-binding
MUPP1-(12/13)	Claudin-22	non-binding
nNOS-(1/1)	Claudin-22	non-binding
OMP25-(1/1)	Claudin-22	non-binding
PAR6B-(1/1)	Claudin-22	non-binding
Pdzk3-(2/2)	Claudin-22	non-binding
PSD95-(3/3)	Claudin-22	non-binding
PTP-BL-(2/5)	Claudin-22	non-binding
SAP102-(3/3)	Claudin-22	non-binding
Semcap3-(1/2)	Claudin-22	non-binding
Shank1-(1/1)	Claudin-22	non-binding
ZO-2-(1/3)	Claudin-22	non-binding
Magi-1-(6/6)	Claudin-23	binding
Magi-2-(6/6)	Claudin-23	binding
Magi-3-(5/5)	Claudin-23	binding
SLIM-(1/1)	Claudin-23	binding
Chapsyn-110-(3/3)	Claudin-3	non-binding
Cipp-(9/10)	Claudin-3	non-binding
Cipp-(10/10)	Claudin-3	non-binding
Dvl3-(1/1)	Claudin-3	binding
Erbin-(1/1)	Claudin-3	non-binding
g1-syntrophin-(1/1)	Claudin-3	non-binding
Gm1582-(2/3)	Claudin-3	non-binding
Harmonin-(2/3)	Claudin-3	non-binding
HtrA1-(1/1)	Claudin-3	binding
HtrA3-(1/1)	Claudin-3	binding
Interleukin-16-(1/4)	Claudin-3	non-binding
Lin7c-(1/1)	Claudin-3	non-binding
Lnx1-(2/4)	Claudin-3	non-binding
Mpp7-(1/1)	Claudin-3	non-binding
MUPP1-(1/13)	Claudin-3	non-binding
MUPP1-(10/13)	Claudin-3	binding
MUPP1-(11/13)	Claudin-3	non-binding
MUPP1-(12/13)	Claudin-3	non-binding
nNOS-(1/1)	Claudin-3	binding
PAR6B-(1/1)	Claudin-3	non-binding
Pdzk3-(2/2)	Claudin-3	non-binding
PTP-BL-(2/5)	Claudin-3	non-binding
Shank1-(1/1)	Claudin-3	non-binding
ZO-1-(1/3)	Claudin-3	binding
ZO-2-(1/3)	Claudin-3	binding
Cipp-(9/10)	Claudin-4	non-binding
HtrA3-(1/1)	Claudin-4	binding
ZO-1-(1/3)	Claudin-4	binding
ZO-2-(1/3)	Claudin-4	binding
HtrA3-(1/1)	Claudin-5	binding
ZO-1-(1/3)	Claudin-5	binding
ZO-2-(1/3)	Claudin-5	non-binding
HtrA3-(1/1)	Claudin-6	binding
ZO-1-(1/3)	Claudin-6	binding
ZO-2-(1/3)	Claudin-6	non-binding
Cipp-(9/10)	Claudin-7	non-binding
HtrA3-(1/1)	Claudin-7	binding
ZO-1-(1/3)	Claudin-7	binding
ZO-2-(1/3)	Claudin-7	binding
Chapsyn-110-(3/3)	Claudin-8	non-binding
Cipp-(9/10)	Claudin-8	binding
Cipp-(10/10)	Claudin-8	non-binding
Dvl3-(1/1)	Claudin-8	non-binding
Erbin-(1/1)	Claudin-8	non-binding
g1-syntrophin-(1/1)	Claudin-8	non-binding
Gm1582-(2/3)	Claudin-8	non-binding
Harmonin-(2/3)	Claudin-8	non-binding
HtrA1-(1/1)	Claudin-8	binding
HtrA3-(1/1)	Claudin-8	binding
Interleukin-16-(1/4)	Claudin-8	non-binding
Lin7c-(1/1)	Claudin-8	non-binding
Lnx1-(2/4)	Claudin-8	non-binding
Mpp7-(1/1)	Claudin-8	non-binding
MUPP1-(1/13)	Claudin-8	non-binding
MUPP1-(10/13)	Claudin-8	non-binding
MUPP1-(11/13)	Claudin-8	binding
MUPP1-(12/13)	Claudin-8	non-binding
nNOS-(1/1)	Claudin-8	non-binding
PAR6B-(1/1)	Claudin-8	non-binding
Pdzk3-(2/2)	Claudin-8	non-binding
PTP-BL-(2/5)	Claudin-8	non-binding
Shank1-(1/1)	Claudin-8	non-binding
ZO-1-(1/3)	Claudin-8	binding
ZO-2-(1/3)	Claudin-8	binding
ZO-3-(1/3)	Claudin-8	binding
HtrA1-(1/1)	Claudin-9	binding
HtrA3-(1/1)	Claudin-9	binding
Pdzk3-(1/1)	Claudin-9	binding
ZO-1-(1/3)	Claudin-9	binding
ZO-2-(1/3)	Claudin-9	binding
Chapsyn-110-(3/3)	CNGA2	non-binding
Lrrc7-(1/1)	CNGA2	non-binding
nNOS-(1/1)	CNGA2	non-binding
PSD95-(1/3)	CNGA2	non-binding
PSD95-(3/3)	CNGA2	non-binding
Scrb1-(1/4)	CNGA2	non-binding
Lrrc7-(1/1)	CNGA3	non-binding
nNOS-(1/1)	CNGA3	non-binding
PSD95-(1/3)	CNGA3	non-binding
Scrb1-(1/4)	CNGA3	non-binding
b1-syntrophin-(1/1)	Cnksr2	binding
Chapsyn-110-(2/3)	Cnksr2	binding
Chapsyn-110-(3/3)	Cnksr2	binding
Cipp-(8/10)	Cnksr2	binding
Cipp-(9/10)	Cnksr2	non-binding
Erbin-(1/1)	Cnksr2	binding
g1-syntrophin-(1/1)	Cnksr2	binding
g2-syntrophin-(1/1)	Cnksr2	binding
Gm1582-(2/3)	Cnksr2	binding
HtrA1-(1/1)	Cnksr2	binding
Lin7c-(1/1)	Cnksr2	binding
Lnx1-(2/4)	Cnksr2	non-binding
Lrrc7-(1/1)	Cnksr2	binding
Magi-1-(6/6)	Cnksr2	binding
Magi-2-(2/6)	Cnksr2	binding
Magi-2-(6/6)	Cnksr2	binding
Magi-3-(1/5)	Cnksr2	binding
Magi-3-(5/5)	Cnksr2	binding
Mals2-(1/1)	Cnksr2	binding
MUPP1-(13/13)	Cnksr2	binding
OMP25-(1/1)	Cnksr2	binding
PAR3B-(1/3)	Cnksr2	non-binding
PAR6B-(1/1)	Cnksr2	non-binding
Pdzk1-(1/4)	Cnksr2	binding
Pdzk3-(1/1)	Cnksr2	binding
PDZ-RGS3-(1/1)	Cnksr2	binding
PSD95-(1/3)	Cnksr2	binding
PSD95-(2/3)	Cnksr2	binding
PSD95-(3/3)	Cnksr2	binding
PTP-BL-(2/5)	Cnksr2	binding
SAP102-(2/3)	Cnksr2	binding
SAP102-(3/3)	Cnksr2	binding
SAP97-(1/3)	Cnksr2	binding
SAP97-(2/3)	Cnksr2	binding
SAP97-(3/3)	Cnksr2	binding
Scrb1-(1/4)	Cnksr2	binding
Scrb1-(2/4)	Cnksr2	binding
Scrb1-(3/4)	Cnksr2	binding
Semcap3-(1/2)	Cnksr2	non-binding
Shank1-(1/1)	Cnksr2	binding
Shroom-(1/1)	Cnksr2	non-binding
TIP-1-(1/1)	Cnksr2	binding
ZO-1-(2/3)	Connexin-43	binding
a1-syntrophin-(1/1)	CRIPT	binding
Chapsyn-110-(2/3)	CRIPT	binding
Chapsyn-110-(3/3)	CRIPT	binding
Cipp-(9/10)	CRIPT	non-binding
Erbin-(1/1)	CRIPT	non-binding
g1-syntrophin-(1/1)	CRIPT	binding
Gm1582-(2/3)	CRIPT	non-binding
HtrA1-(1/1)	CRIPT	binding
Lin7c-(1/1)	CRIPT	binding
Magi-2-(2/6)	CRIPT	binding
Magi-3-(1/5)	CRIPT	binding
Magi-3-(2/5)	CRIPT	non-binding
Mals2-(1/1)	CRIPT	binding
MUPP1-(13/13)	CRIPT	binding
OMP25-(1/1)	CRIPT	binding
Pdzk3-(1/1)	CRIPT	binding
PDZ-RGS3-(1/1)	CRIPT	non-binding
PSD95-(1/3)	CRIPT	binding
PSD95-(2/3)	CRIPT	binding
PSD95-(3/3)	CRIPT	binding
PTP-BL-(2/5)	CRIPT	non-binding
SAP102-(2/3)	CRIPT	binding
SAP102-(3/3)	CRIPT	binding
SAP97-(1/3)	CRIPT	binding
SAP97-(2/3)	CRIPT	binding
SAP97-(3/3)	CRIPT	binding
Scrb1-(1/4)	CRIPT	binding
Scrb1-(3/4)	CRIPT	binding
TIP-1-(1/1)	CRIPT	binding
Cipp-(8/10)	CSF-1R	non-binding
Gm1582-(2/3)	CSF-1R	non-binding
GRASP55-(1/1)	CSF-1R	non-binding
Grip2-(5/7)	CSF-1R	non-binding
Magi-2-(2/6)	CSF-1R	non-binding
Mals2-(1/1)	CSF-1R	non-binding
PTP-BL-(2/5)	CSF-1R	non-binding
ZO-1-(2/3)	CSF-1R	non-binding
b1-syntrophin-(1/1)	CtBP1	non-binding
Cipp-(8/10)	CtBP1	non-binding
HtrA1-(1/1)	CtBP1	non-binding
Magi-2-(6/6)	CtBP1	non-binding
MUPP1-(13/13)	CtBP1	non-binding
PAR3B-(1/3)	CtBP1	non-binding
PAR6B-(1/1)	CtBP1	non-binding
Pdzk1-(1/4)	CtBP1	non-binding
Pdzk3-(1/1)	CtBP1	non-binding
Shroom-(1/1)	CtBP1	non-binding
TIP-1-(1/1)	CtBP1	non-binding
ZO-1-(1/3)	CtBP1	non-binding
HtrA1-(1/1)	DDR1	binding
HtrA3-(1/1)	DDR1	binding
ZO-1-(1/3)	DDR1	non-binding
Chapsyn-110-(3/3)	Dlgap1/2/3	non-binding
Cipp-(10/10)	Dlgap1/2/3	non-binding
Dvl3-(1/1)	Dlgap1/2/3	non-binding
Erbin-(1/1)	Dlgap1/2/3	non-binding
g1-syntrophin-(1/1)	Dlgap1/2/3	non-binding
Gm1582-(2/3)	Dlgap1/2/3	non-binding
Harmonin-(2/3)	Dlgap1/2/3	non-binding
HtrA1-(1/1)	Dlgap1/2/3	binding
HtrA3-(1/1)	Dlgap1/2/3	non-binding
Interleukin-16-(1/4)	Dlgap1/2/3	non-binding
Lin7c-(1/1)	Dlgap1/2/3	non-binding
Lnx1-(2/4)	Dlgap1/2/3	non-binding
Mpp7-(1/1)	Dlgap1/2/3	non-binding
MUPP1-(1/13)	Dlgap1/2/3	non-binding
MUPP1-(10/13)	Dlgap1/2/3	non-binding
MUPP1-(11/13)	Dlgap1/2/3	non-binding
MUPP1-(12/13)	Dlgap1/2/3	non-binding
nNOS-(1/1)	Dlgap1/2/3	non-binding
PAR6B-(1/1)	Dlgap1/2/3	binding
Pdzk1-(1/4)	Dlgap1/2/3	binding
Pdzk1-(3/4)	Dlgap1/2/3	binding
Pdzk3-(2/2)	Dlgap1/2/3	non-binding
PDZ-RGS3-(1/1)	Dlgap1/2/3	non-binding
PTP-BL-(2/5)	Dlgap1/2/3	non-binding
SAP97-(2/3)	Dlgap1/2/3	non-binding
Scrb1-(3/4)	Dlgap1/2/3	non-binding
Shank1-(1/1)	Dlgap1/2/3	binding
Shank3-(1/1)	Dlgap1/2/3	binding
ZO-2-(1/3)	Dlgap1/2/3	non-binding
Chapsyn-110-(3/3)	EGFR	non-binding
Cipp-(10/10)	EGFR	non-binding
Dvl3-(1/1)	EGFR	non-binding
Erbin-(1/1)	EGFR	non-binding
g1-syntrophin-(1/1)	EGFR	non-binding
Gm1582-(2/3)	EGFR	non-binding
Harmonin-(2/3)	EGFR	non-binding
HtrA1-(1/1)	EGFR	binding
HtrA3-(1/1)	EGFR	non-binding
Interleukin-16-(1/4)	EGFR	non-binding
Lin7c-(1/1)	EGFR	non-binding
Lnx1-(2/4)	EGFR	non-binding
Lrrc7-(1/1)	EGFR	non-binding
Mpp7-(1/1)	EGFR	non-binding
MUPP1-(1/13)	EGFR	non-binding
MUPP1-(10/13)	EGFR	non-binding
MUPP1-(11/13)	EGFR	non-binding
MUPP1-(12/13)	EGFR	non-binding
nNOS-(1/1)	EGFR	non-binding
PAR6B-(1/1)	EGFR	non-binding
Pdzk3-(2/2)	EGFR	non-binding
PTP-BL-(2/5)	EGFR	non-binding
Scrb1-(1/4)	EGFR	non-binding
Shank1-(1/1)	EGFR	non-binding
ZO-2-(1/3)	EGFR	non-binding
Magi-1-(6/6)	EphA2	non-binding
Cipp-(8/10)	EphA3	non-binding
Cipp-(9/10)	EphA3	non-binding
Erbin-(1/1)	EphA3	non-binding
Lrrc7-(1/1)	EphA3	non-binding
Magi-2-(2/6)	EphA3	non-binding
Magi-3-(2/5)	EphA3	non-binding
MUPP1-(5/13)	EphA3	non-binding
MUPP1-(10/13)	EphA3	non-binding
MUPP1-(11/13)	EphA3	non-binding
Pdzk3-(1/1)	EphA3	non-binding
PTP-BL-(2/5)	EphA3	non-binding
TIP-1-(1/1)	EphA3	non-binding
ZO-1-(1/3)	EphA3	non-binding
Cipp-(9/10)	EphA4	non-binding
MUPP1-(5/13)	EphA5	non-binding
Cipp-(9/10)	EphA6	non-binding
Pdzk3-(1/1)	EphA6	non-binding
PDZ-RGS3-(1/1)	EphA6	binding
ZO-1-(1/3)	EphA6	non-binding
Chapsyn-110-(3/3)	EphA7_1	non-binding
Cipp-(5/10)	EphA7_1	binding
Cipp-(9/10)	EphA7_1	binding
Cipp-(10/10)	EphA7_1	non-binding
Dvl3-(1/1)	EphA7_1	non-binding
Erbin-(1/1)	EphA7_1	non-binding
g1-syntrophin-(1/1)	EphA7_1	non-binding
Gm1582-(2/3)	EphA7_1	non-binding
Grip2-(5/7)	EphA7_1	binding
Harmonin-(2/3)	EphA7_1	non-binding
HtrA1-(1/1)	EphA7_1	binding
HtrA3-(1/1)	EphA7_1	non-binding
Interleukin-16-(1/4)	EphA7_1	non-binding
Lin7c-(1/1)	EphA7_1	non-binding
Lnx1-(2/4)	EphA7_1	binding
Mpp7-(1/1)	EphA7_1	non-binding
MUPP1-(1/13)	EphA7_1	non-binding
MUPP1-(5/13)	EphA7_1	binding
MUPP1-(10/13)	EphA7_1	non-binding
MUPP1-(11/13)	EphA7_1	binding
MUPP1-(12/13)	EphA7_1	non-binding
nNOS-(1/1)	EphA7_1	non-binding
PAR6B-(1/1)	EphA7_1	non-binding
Pdzk3-(2/2)	EphA7_1	non-binding
PDZ-RGS3-(1/1)	EphA7_1	binding
PTP-BL-(2/5)	EphA7_1	non-binding
Shank1-(1/1)	EphA7_1	non-binding
ZO-1-(2/3)	EphA7_1	non-binding
ZO-2-(1/3)	EphA7_1	non-binding
Magi-3-(5/5)	EphA7_2	non-binding
Cipp-(9/10)	EphB2	binding
Mals2-(1/1)	EphB2	non-binding
MUPP1-(5/13)	EphB2	non-binding
PSD95-(3/3)	EphB2	non-binding
Cipp-(9/10)	EphB3	binding
MUPP1-(5/13)	EphB3	binding
MUPP1-(11/13)	EphB3	non-binding
Cipp-(9/10)	EphB6_1	binding
Grip2-(5/7)	EphB6_1	binding
Lnx1-(2/4)	EphB6_1	non-binding
MUPP1-(11/13)	EphB6_1	non-binding
PTP-BL-(2/5)	EphB6_1	non-binding
SAP102-(2/3)	EphB6_1	non-binding
ZO-1-(2/3)	EphB6_1	non-binding
Cipp-(9/10)	Ephrin-B1/2	non-binding
Magi-2-(6/6)	Ephrin-B1/2	non-binding
PDZ-RGS3-(1/1)	Ephrin-B1/2	binding
Cipp-(9/10)	Ephrin-B3	non-binding
PDZ-RGS3-(1/1)	Ephrin-B3	binding
Chapsyn-110-(3/3)	ErbB4	non-binding
Cipp-(10/10)	ErbB4	non-binding
Dvl3-(1/1)	ErbB4	non-binding
Erbin-(1/1)	ErbB4	non-binding
g1-syntrophin-(1/1)	ErbB4	non-binding
Gm1582-(2/3)	ErbB4	non-binding
Harmonin-(2/3)	ErbB4	non-binding
HtrA1-(1/1)	ErbB4	binding
HtrA3-(1/1)	ErbB4	non-binding
Interleukin-16-(1/4)	ErbB4	non-binding
Lin7c-(1/1)	ErbB4	non-binding
Lnx1-(2/4)	ErbB4	non-binding
Mpp7-(1/1)	ErbB4	non-binding
MUPP1-(1/13)	ErbB4	non-binding
MUPP1-(10/13)	ErbB4	non-binding
MUPP1-(11/13)	ErbB4	non-binding
MUPP1-(12/13)	ErbB4	non-binding
nNOS-(1/1)	ErbB4	non-binding
PAR6B-(1/1)	ErbB4	non-binding
Pdzk3-(2/2)	ErbB4	non-binding
PTP-BL-(2/5)	ErbB4	non-binding
Shank1-(1/1)	ErbB4	non-binding
ZO-2-(1/3)	ErbB4	non-binding
Shank3-(1/1)	FGFR3	non-binding
Cipp-(9/10)	FGFR4	non-binding
OMP25-(1/1)	FGFR4	non-binding
Scrb1-(1/4)	FGFR4	non-binding
b1-syntrophin-(1/1)	Frizzled	binding
Chapsyn-110-(2/3)	Frizzled	binding
Chapsyn-110-(3/3)	Frizzled	binding
Cipp-(8/10)	Frizzled	non-binding
Cipp-(9/10)	Frizzled	non-binding
g1-syntrophin-(1/1)	Frizzled	non-binding
Gm1582-(2/3)	Frizzled	binding
Grip2-(5/7)	Frizzled	binding
HtrA1-(1/1)	Frizzled	binding
Lin7c-(1/1)	Frizzled	binding
Lnx1-(2/4)	Frizzled	non-binding
Magi-2-(2/6)	Frizzled	binding
Magi-2-(6/6)	Frizzled	non-binding
Magi-3-(1/5)	Frizzled	binding
Magi-3-(2/5)	Frizzled	non-binding
Mals2-(1/1)	Frizzled	binding
MUPP1-(13/13)	Frizzled	binding
OMP25-(1/1)	Frizzled	binding
PAR3B-(1/3)	Frizzled	non-binding
PAR6B-(1/1)	Frizzled	non-binding
Pdzk1-(1/4)	Frizzled	non-binding
Pdzk11-(1/1)	Frizzled	non-binding
Pdzk3-(1/1)	Frizzled	non-binding
PSD95-(1/3)	Frizzled	binding
PSD95-(2/3)	Frizzled	binding
PSD95-(3/3)	Frizzled	binding
PTP-BL-(2/5)	Frizzled	non-binding
SAP102-(2/3)	Frizzled	binding
SAP102-(3/3)	Frizzled	binding
SAP97-(1/3)	Frizzled	binding
SAP97-(2/3)	Frizzled	binding
SAP97-(3/3)	Frizzled	binding
Scrb1-(3/4)	Frizzled	binding
Shank1-(1/1)	Frizzled	non-binding
Shank3-(1/1)	Frizzled	non-binding
Shroom-(1/1)	Frizzled	non-binding
TIP-1-(1/1)	Frizzled	non-binding
Scrb1-(3/4)	GluR1	non-binding
Shank1-(1/1)	GluR1	binding
Shank3-(1/1)	GluR1	binding
Magi-1-(6/6)	GluR2_1	non-binding
Magi-3-(5/5)	GluR2_1	non-binding
PDZ-RGS3-(1/1)	GluR2_1	binding
Shank3-(1/1)	GluR2_1	non-binding
Chapsyn-110-(3/3)	GluR2_2	non-binding
Cipp-(10/10)	GluR2_2	non-binding
Dvl3-(1/1)	GluR2_2	non-binding
Erbin-(1/1)	GluR2_2	non-binding
g1-syntrophin-(1/1)	GluR2_2	non-binding
Gm1582-(2/3)	GluR2_2	non-binding
Harmonin-(2/3)	GluR2_2	non-binding
HtrA1-(1/1)	GluR2_2	non-binding
HtrA3-(1/1)	GluR2_2	non-binding
Interleukin-16-(1/4)	GluR2_2	non-binding
Lin7c-(1/1)	GluR2_2	non-binding
Lnx1-(2/4)	GluR2_2	non-binding
Mpp7-(1/1)	GluR2_2	non-binding
MUPP1-(1/13)	GluR2_2	non-binding
MUPP1-(10/13)	GluR2_2	non-binding
MUPP1-(11/13)	GluR2_2	non-binding
MUPP1-(12/13)	GluR2_2	non-binding
nNOS-(1/1)	GluR2_2	non-binding
PAR6B-(1/1)	GluR2_2	non-binding
Pdzk3-(2/2)	GluR2_2	non-binding
PTP-BL-(2/5)	GluR2_2	non-binding
Shank1-(1/1)	GluR2_2	non-binding
ZO-2-(1/3)	GluR2_2	non-binding
HtrA3-(1/1)	GluR2_3	non-binding
Erbin-(1/1)	GluR3	non-binding
Lrrc7-(1/1)	GluR3	non-binding
Scrb1-(2/4)	GluR3	non-binding
TIP-1-(1/1)	GluR3	non-binding
b1-syntrophin-(1/1)	GluR5_1	non-binding
Lin7c-(1/1)	GluR5_1	non-binding
SAP102-(3/3)	GluR5_1	non-binding
SAP97-(3/3)	GluR5_1	binding
Scrb1-(3/4)	GluR5_1	non-binding
HtrA3-(1/1)	GluR5_2	non-binding
PDZ-RGS3-(1/1)	GluR5_2	binding
PSD95-(1/3)	GluR5_2	non-binding
SAP102-(3/3)	GluR5_2	non-binding
SAP97-(1/3)	GluR5_2	non-binding
NHERF-2-(2/2)	GluRdelta1	non-binding
OMP25-(1/1)	GluRdelta1	binding
PSD95-(3/3)	GluRdelta1	non-binding
Scrb1-(3/4)	GluRdelta1	binding
Semcap3-(1/2)	GluRdelta1	non-binding
SLIM-(1/1)	GluRdelta1	non-binding
Chapsyn-110-(3/3)	GluRdelta2	non-binding
Cipp-(10/10)	GluRdelta2	non-binding
Dvl3-(1/1)	GluRdelta2	non-binding
Erbin-(1/1)	GluRdelta2	non-binding
g1-syntrophin-(1/1)	GluRdelta2	non-binding
Gm1582-(2/3)	GluRdelta2	non-binding
Harmonin-(2/3)	GluRdelta2	non-binding
HtrA1-(1/1)	GluRdelta2	binding
HtrA3-(1/1)	GluRdelta2	non-binding
Interleukin-16-(1/4)	GluRdelta2	non-binding
Lin7c-(1/1)	GluRdelta2	non-binding
Lnx1-(2/4)	GluRdelta2	non-binding
Lrrc7-(1/1)	GluRdelta2	non-binding
Magi-2-(2/6)	GluRdelta2	non-binding
Mpp7-(1/1)	GluRdelta2	non-binding
MUPP1-(1/13)	GluRdelta2	non-binding
MUPP1-(10/13)	GluRdelta2	non-binding
MUPP1-(11/13)	GluRdelta2	non-binding
MUPP1-(12/13)	GluRdelta2	non-binding
nNOS-(1/1)	GluRdelta2	non-binding
OMP25-(1/1)	GluRdelta2	binding
PAR6B-(1/1)	GluRdelta2	non-binding
Pdzk11-(1/1)	GluRdelta2	non-binding
Pdzk3-(2/2)	GluRdelta2	non-binding
PTP-BL-(2/5)	GluRdelta2	non-binding
Scrb1-(2/4)	GluRdelta2	non-binding
Scrb1-(3/4)	GluRdelta2	binding
Shank1-(1/1)	GluRdelta2	non-binding
TIP-1-(1/1)	GluRdelta2	non-binding
ZO-2-(1/3)	GluRdelta2	non-binding
Cipp-(5/10)	Glycophorin-C	binding
ZO-1-(2/3)	Glycophorin-C	non-binding
b1-syntrophin-(1/1)	GRK6	non-binding
Cipp-(8/10)	GRK6	non-binding
HtrA1-(1/1)	GRK6	binding
Lin7c-(1/1)	GRK6	non-binding
Magi-2-(2/6)	GRK6	non-binding
Magi-2-(6/6)	GRK6	non-binding
Magi-3-(5/5)	GRK6	non-binding
MUPP1-(13/13)	GRK6	non-binding
PAR3B-(1/3)	GRK6	binding
PAR6B-(1/1)	GRK6	non-binding
Pdzk1-(1/4)	GRK6	non-binding
Pdzk1-(3/4)	GRK6	binding
Pdzk3-(1/1)	GRK6	non-binding
Scrb1-(3/4)	GRK6	non-binding
Shank1-(1/1)	GRK6	binding
Shank3-(1/1)	GRK6	binding
Shroom-(1/1)	GRK6	non-binding
TIP-1-(1/1)	GRK6	non-binding
b1-syntrophin-(1/1)	Htr2c	non-binding
Chapsyn-110-(3/3)	Htr2c	binding
Cipp-(8/10)	Htr2c	binding
Gm1582-(2/3)	Htr2c	binding
GRASP55-(1/1)	Htr2c	binding
HtrA1-(1/1)	Htr2c	binding
Lnx1-(2/4)	Htr2c	non-binding
Magi-2-(6/6)	Htr2c	non-binding
Magi-3-(2/5)	Htr2c	non-binding
Magi-3-(5/5)	Htr2c	binding
MUPP1-(13/13)	Htr2c	non-binding
OMP25-(1/1)	Htr2c	binding
PAR3B-(1/3)	Htr2c	non-binding
PAR6B-(1/1)	Htr2c	non-binding
Pdzk1-(1/4)	Htr2c	non-binding
Pdzk3-(1/1)	Htr2c	binding
PTP-BL-(2/5)	Htr2c	binding
SAP102-(2/3)	Htr2c	binding
Shroom-(1/1)	Htr2c	non-binding
TIP-1-(1/1)	Htr2c	non-binding
Cipp-(9/10)	JAM-1	non-binding
Grip2-(5/7)	JAM-1	binding
PDZ-RGS3-(1/1)	JAM-1	binding
Lrrc7-(1/1)	KA-2	non-binding
PSD95-(1/3)	KA-2	non-binding
Scrb1-(1/4)	KA-2	non-binding
Shank3-(1/1)	KCNAB2	non-binding
Cipp-(8/10)	KCNE4_1	binding
Gm1582-(2/3)	KCNE4_1	non-binding
LARG-(1/1)	KCNE4_1	non-binding
MUPP1-(10/13)	KCNE4_1	binding
PTP-BL-(2/5)	KCNE4_1	binding
TIP-1-(1/1)	KCNE4_1	non-binding
Cipp-(9/10)	KCNE4_2	non-binding
Interleukin-16-(1/4)	KCNE4_2	non-binding
OMP25-(1/1)	KCNE4_2	non-binding
Magi-2-(6/6)	KCNH1	non-binding
Magi-3-(5/5)	KCNH1	non-binding
Cipp-(9/10)	KCNK3	non-binding
g1-syntrophin-(1/1)	KCNK3	non-binding
HtrA1-(1/1)	KCNK3	non-binding
Pdzk3-(1/1)	KCNK3	non-binding
ZO-2-(1/3)	KCNK3	non-binding
b1-syntrophin-(1/1)	KCNK4_1	non-binding
Cipp-(10/10)	KCNK4_1	non-binding
g1-syntrophin-(1/1)	KCNK4_1	non-binding
Magi-2-(2/6)	KCNK4_1	non-binding
Magi-2-(5/6)	KCNK4_1	non-binding
nNOS-(1/1)	KCNK4_1	non-binding
Pdzk11-(1/1)	KCNK4_1	non-binding
SLIM-(1/1)	KCNK4_1	non-binding
ZO-1-(1/3)	KCNK4_1	non-binding
Cipp-(9/10)	KCNK4_2	non-binding
g1-syntrophin-(1/1)	KCNK4_2	non-binding
Magi-2-(5/6)	KCNK5	non-binding
Lrrc7-(1/1)	KCNK6	non-binding
Erbin-(1/1)	KCNQ2	non-binding
Lrrc7-(1/1)	KCNQ2	non-binding
Pdzk1-(3/4)	KCNQ2	non-binding
PDZ-RGS3-(1/1)	KCNQ2	non-binding
Shank1-(1/1)	KCNQ2	non-binding
Shank3-(1/1)	KCNQ2	non-binding
TIP-1-(1/1)	KCNQ2	non-binding
Cipp-(3/10)	KIF17	non-binding
HtrA1-(1/1)	KIF17	binding
PDZ-RGS3-(1/1)	KIF17	binding
a1-syntrophin-(1/1)	KIF1B	binding
b1-syntrophin-(1/1)	KIF1B	binding
Chapsyn-110-(2/3)	KIF1B	binding
Chapsyn-110-(3/3)	KIF1B	binding
Cipp-(9/10)	KIF1B	non-binding
g1-syntrophin-(1/1)	KIF1B	binding
Gm1582-(2/3)	KIF1B	non-binding
Grip2-(5/7)	KIF1B	non-binding
HtrA1-(1/1)	KIF1B	binding
LIN-7A-(1/1)	KIF1B	binding
Lin7c-(1/1)	KIF1B	binding
Magi-2-(2/6)	KIF1B	binding
Magi-2-(6/6)	KIF1B	non-binding
Magi-3-(1/5)	KIF1B	binding
Magi-3-(5/5)	KIF1B	non-binding
Mals2-(1/1)	KIF1B	binding
MUPP1-(1/13)	KIF1B	non-binding
OMP25-(1/1)	KIF1B	binding
PSD95-(1/3)	KIF1B	binding
PSD95-(2/3)	KIF1B	binding
PSD95-(3/3)	KIF1B	binding
PTP-BL-(2/5)	KIF1B	non-binding
SAP102-(2/3)	KIF1B	binding
SAP102-(3/3)	KIF1B	binding
SAP97-(1/3)	KIF1B	binding
SAP97-(2/3)	KIF1B	binding
SAP97-(3/3)	KIF1B	binding
Scrb1-(2/4)	KIF1B	non-binding
Scrb1-(3/4)	KIF1B	binding
Semcap3-(1/2)	KIF1B	binding
Shank1-(1/1)	KIF1B	non-binding
Chapsyn-110-(2/3)	Kir2.1	binding
Chapsyn-110-(3/3)	Kir2.1	binding
Cipp-(9/10)	Kir2.1	non-binding
Cipp-(10/10)	Kir2.1	non-binding
Dvl3-(1/1)	Kir2.1	non-binding
Erbin-(1/1)	Kir2.1	non-binding
g1-syntrophin-(1/1)	Kir2.1	non-binding
Gm1582-(2/3)	Kir2.1	non-binding
Harmonin-(2/3)	Kir2.1	non-binding
HtrA1-(1/1)	Kir2.1	non-binding
HtrA3-(1/1)	Kir2.1	non-binding
Interleukin-16-(1/4)	Kir2.1	non-binding
Lin7c-(1/1)	Kir2.1	non-binding
Lnx1-(2/4)	Kir2.1	non-binding
Magi-2-(2/6)	Kir2.1	binding
Magi-3-(1/5)	Kir2.1	binding
Mals2-(1/1)	Kir2.1	binding
Mpp7-(1/1)	Kir2.1	non-binding
MUPP1-(1/13)	Kir2.1	non-binding
MUPP1-(10/13)	Kir2.1	non-binding
MUPP1-(11/13)	Kir2.1	non-binding
MUPP1-(12/13)	Kir2.1	non-binding
nNOS-(1/1)	Kir2.1	non-binding
OMP25-(1/1)	Kir2.1	binding
PAR6B-(1/1)	Kir2.1	non-binding
Pdzk3-(1/1)	Kir2.1	non-binding
Pdzk3-(2/2)	Kir2.1	non-binding
PSD95-(3/3)	Kir2.1	binding
PTP-BL-(2/5)	Kir2.1	non-binding
SAP102-(2/3)	Kir2.1	binding
Semcap3-(1/2)	Kir2.1	binding
Shank1-(1/1)	Kir2.1	non-binding
TIP-1-(1/1)	Kir2.1	binding
ZO-1-(1/3)	Kir2.1	non-binding
ZO-2-(1/3)	Kir2.1	non-binding
g1-syntrophin-(1/1)	Kir2.2	non-binding
Magi-2-(2/6)	Kir2.2	binding
Mals2-(1/1)	Kir2.2	binding
OMP25-(1/1)	Kir2.2	binding
Pdzk3-(1/1)	Kir2.2	non-binding
PTP-BL-(2/5)	Kir2.2	non-binding
SAP102-(2/3)	Kir2.2	binding
SLIM-(1/1)	Kir2.2	non-binding
TIP-1-(1/1)	Kir2.2	binding
Lin7c-(1/1)	Kir3.2_2	non-binding
OMP25-(1/1)	Kir3.2_2	binding
PTP-BL-(2/5)	Kir3.2_2	binding
Chapsyn-110-(3/3)	Kir3.2_3	non-binding
Grip1-(6/7)	Kir3.2_3	non-binding
Lrrc7-(1/1)	Kir3.2_3	non-binding
nNOS-(1/1)	Kir3.2_3	non-binding
PSD95-(1/3)	Kir3.2_3	non-binding
PSD95-(3/3)	Kir3.2_3	non-binding
SAP97-(1/3)	Kir3.2_3	non-binding
Scrb1-(1/4)	Kir3.2_3	non-binding
Gm1582-(2/3)	Kir3.3	non-binding
Lin7c-(1/1)	Kir3.3	non-binding
OMP25-(1/1)	Kir3.3	non-binding
PTP-BL-(2/5)	Kir3.3	non-binding
Cipp-(8/10)	Kir4.1	binding
Cipp-(9/10)	Kir4.1	non-binding
g1-syntrophin-(1/1)	Kir4.1	binding
Gm1582-(2/3)	Kir4.1	non-binding
GRASP55-(1/1)	Kir4.1	binding
HtrA1-(1/1)	Kir4.1	binding
HtrA3-(1/1)	Kir4.1	non-binding
Magi-2-(6/6)	Kir4.1	non-binding
Magi-3-(5/5)	Kir4.1	binding
OMP25-(1/1)	Kir4.1	binding
Pdzk3-(1/1)	Kir4.1	binding
PTP-BL-(2/5)	Kir4.1	binding
Cipp-(9/10)	Kir4.2	non-binding
Dvl1-(1/1)	Kir4.2	non-binding
g1-syntrophin-(1/1)	Kir4.2	binding
g2-syntrophin-(1/1)	Kir4.2	binding
Gm1582-(2/3)	Kir4.2	binding
Lin7c-(1/1)	Kir4.2	non-binding
Magi-3-(5/5)	Kir4.2	non-binding
OMP25-(1/1)	Kir4.2	binding
PSD95-(2/3)	Kir4.2	non-binding
PTP-BL-(2/5)	Kir4.2	non-binding
SAP102-(2/3)	Kir4.2	non-binding
Gm1582-(2/3)	Kir5.1	non-binding
PAR3B-(1/3)	Kir5.1	non-binding
PSD95-(1/3)	Kir5.1	non-binding
PTP-BL-(2/5)	Kir5.1	non-binding
SAP97-(1/3)	Kir5.1	non-binding
Magi-1-(6/6)	Kir6.1	non-binding
Magi-2-(6/6)	Kir6.1	non-binding
Magi-3-(5/5)	Kir6.1	non-binding
Gm1582-(2/3)	Kir6.2	non-binding
ZO-1-(2/3)	Kir6.2	non-binding
g1-syntrophin-(1/1)	Kv1.1	non-binding
HtrA1-(1/1)	Kv1.1	binding
Magi-1-(6/6)	Kv1.1	non-binding
Magi-2-(6/6)	Kv1.1	non-binding
Magi-3-(5/5)	Kv1.1	binding
Scrb1-(3/4)	Kv1.1	non-binding
Gm1582-(2/3)	Kv1.2	non-binding
HtrA1-(1/1)	Kv1.2	binding
Magi-1-(6/6)	Kv1.2	non-binding
Magi-2-(6/6)	Kv1.2	non-binding
Magi-3-(5/5)	Kv1.2	non-binding
Pdzk3-(1/1)	Kv1.2	non-binding
PSD95-(1/3)	Kv1.2	non-binding
PTP-BL-(2/5)	Kv1.2	non-binding
SAP102-(3/3)	Kv1.2	non-binding
SAP97-(1/3)	Kv1.2	non-binding
SAP97-(3/3)	Kv1.2	non-binding
Chapsyn-110-(2/3)	Kv1.3	binding
Cipp-(9/10)	Kv1.3	non-binding
g1-syntrophin-(1/1)	Kv1.3	non-binding
Magi-1-(4/6)	Kv1.3	binding
Magi-1-(6/6)	Kv1.3	binding
Magi-2-(6/6)	Kv1.3	binding
Magi-3-(5/5)	Kv1.3	binding
PDZ-RGS3-(1/1)	Kv1.3	non-binding
PSD95-(1/3)	Kv1.3	binding
PTP-BL-(2/5)	Kv1.3	non-binding
SAP102-(2/3)	Kv1.3	binding
SAP97-(1/3)	Kv1.3	binding
b1-syntrophin-(1/1)	Kv1.4	binding
Chapsyn-110-(2/3)	Kv1.4	binding
Erbin-(1/1)	Kv1.4	non-binding
g1-syntrophin-(1/1)	Kv1.4	binding
Gm1582-(2/3)	Kv1.4	non-binding
Lin7c-(1/1)	Kv1.4	non-binding
Magi-1-(6/6)	Kv1.4	binding
Magi-2-(6/6)	Kv1.4	binding
Magi-3-(5/5)	Kv1.4	binding
MUPP1-(10/13)	Kv1.4	non-binding
OMP25-(1/1)	Kv1.4	binding
PSD95-(1/3)	Kv1.4	binding
PSD95-(2/3)	Kv1.4	binding
PTP-BL-(2/5)	Kv1.4	binding
SAP102-(2/3)	Kv1.4	binding
SAP102-(3/3)	Kv1.4	non-binding
SAP97-(1/3)	Kv1.4	binding
SAP97-(2/3)	Kv1.4	binding
SAP97-(3/3)	Kv1.4	non-binding
Scrb1-(2/4)	Kv1.4	binding
Scrb1-(3/4)	Kv1.4	binding
Shank1-(1/1)	Kv1.4	non-binding
ZO-1-(1/3)	Kv1.4	non-binding
a1-syntrophin-(1/1)	Kv1.5	binding
b1-syntrophin-(1/1)	Kv1.5	binding
Chapsyn-110-(3/3)	Kv1.5	non-binding
Cipp-(10/10)	Kv1.5	non-binding
Dvl3-(1/1)	Kv1.5	non-binding
Erbin-(1/1)	Kv1.5	non-binding
g1-syntrophin-(1/1)	Kv1.5	binding
Gm1582-(2/3)	Kv1.5	non-binding
Harmonin-(2/3)	Kv1.5	non-binding
HtrA1-(1/1)	Kv1.5	non-binding
HtrA3-(1/1)	Kv1.5	non-binding
Interleukin-16-(1/4)	Kv1.5	non-binding
Lin7c-(1/1)	Kv1.5	non-binding
Lnx1-(2/4)	Kv1.5	non-binding
Magi-1-(6/6)	Kv1.5	binding
Magi-2-(6/6)	Kv1.5	binding
Magi-3-(5/5)	Kv1.5	binding
Mpp7-(1/1)	Kv1.5	non-binding
MUPP1-(1/13)	Kv1.5	non-binding
MUPP1-(10/13)	Kv1.5	non-binding
MUPP1-(11/13)	Kv1.5	non-binding
MUPP1-(12/13)	Kv1.5	non-binding
nNOS-(1/1)	Kv1.5	non-binding
OMP25-(1/1)	Kv1.5	non-binding
PAR6B-(1/1)	Kv1.5	non-binding
Pdzk3-(2/2)	Kv1.5	non-binding
PSD95-(1/3)	Kv1.5	non-binding
PTP-BL-(2/5)	Kv1.5	non-binding
SAP102-(3/3)	Kv1.5	non-binding
SAP97-(1/3)	Kv1.5	binding
SAP97-(2/3)	Kv1.5	binding
SAP97-(3/3)	Kv1.5	non-binding
Scrb1-(3/4)	Kv1.5	binding
Semcap3-(1/2)	Kv1.5	non-binding
Shank1-(1/1)	Kv1.5	non-binding
Shank3-(1/1)	Kv1.5	non-binding
ZO-2-(1/3)	Kv1.5	non-binding
Chapsyn-110-(3/3)	Kv1.6	binding
Cipp-(10/10)	Kv1.6	binding
Dvl3-(1/1)	Kv1.6	non-binding
Erbin-(1/1)	Kv1.6	non-binding
g1-syntrophin-(1/1)	Kv1.6	non-binding
Gm1582-(2/3)	Kv1.6	non-binding
Harmonin-(2/3)	Kv1.6	non-binding
HtrA1-(1/1)	Kv1.6	binding
HtrA3-(1/1)	Kv1.6	binding
Interleukin-16-(1/4)	Kv1.6	non-binding
Lin7c-(1/1)	Kv1.6	non-binding
Lnx1-(2/4)	Kv1.6	non-binding
Magi-1-(2/6)	Kv1.6	binding
Magi-2-(6/6)	Kv1.6	non-binding
Mpp7-(1/1)	Kv1.6	non-binding
MUPP1-(1/13)	Kv1.6	non-binding
MUPP1-(10/13)	Kv1.6	non-binding
MUPP1-(11/13)	Kv1.6	non-binding
MUPP1-(12/13)	Kv1.6	non-binding
nNOS-(1/1)	Kv1.6	non-binding
PAR6B-(1/1)	Kv1.6	non-binding
Pdzk3-(1/1)	Kv1.6	non-binding
Pdzk3-(2/2)	Kv1.6	non-binding
PSD95-(1/3)	Kv1.6	non-binding
PTP-BL-(2/5)	Kv1.6	non-binding
SAP102-(3/3)	Kv1.6	non-binding
SAP97-(1/3)	Kv1.6	non-binding
SAP97-(3/3)	Kv1.6	non-binding
Shank1-(1/1)	Kv1.6	non-binding
ZO-2-(1/3)	Kv1.6	non-binding
Chapsyn-110-(2/3)	Kv1.7	binding
Chapsyn-110-(3/3)	Kv1.7	binding
Cipp-(8/10)	Kv1.7	binding
Cipp-(9/10)	Kv1.7	non-binding
Erbin-(1/1)	Kv1.7	non-binding
g1-syntrophin-(1/1)	Kv1.7	non-binding
Gm1582-(2/3)	Kv1.7	binding
Grip2-(5/7)	Kv1.7	binding
HtrA1-(1/1)	Kv1.7	binding
LARG-(1/1)	Kv1.7	binding
Magi-2-(2/6)	Kv1.7	binding
Magi-2-(6/6)	Kv1.7	binding
Magi-3-(1/5)	Kv1.7	binding
Magi-3-(2/5)	Kv1.7	binding
Magi-3-(5/5)	Kv1.7	non-binding
MUPP1-(13/13)	Kv1.7	non-binding
OMP25-(1/1)	Kv1.7	binding
Pdzk3-(1/1)	Kv1.7	binding
PSD95-(1/3)	Kv1.7	binding
PSD95-(2/3)	Kv1.7	binding
PSD95-(3/3)	Kv1.7	binding
PTP-BL-(2/5)	Kv1.7	binding
SAP102-(2/3)	Kv1.7	binding
SAP102-(3/3)	Kv1.7	binding
SAP97-(1/3)	Kv1.7	binding
SAP97-(2/3)	Kv1.7	binding
SAP97-(3/3)	Kv1.7	binding
Chapsyn-110-(3/3)	Kv2.1	non-binding
Cipp-(10/10)	Kv2.1	non-binding
Dvl3-(1/1)	Kv2.1	non-binding
Erbin-(1/1)	Kv2.1	non-binding
g1-syntrophin-(1/1)	Kv2.1	non-binding
Gm1582-(2/3)	Kv2.1	non-binding
Harmonin-(2/3)	Kv2.1	non-binding
HtrA1-(1/1)	Kv2.1	binding
HtrA3-(1/1)	Kv2.1	binding
Interleukin-16-(1/4)	Kv2.1	non-binding
Lin7c-(1/1)	Kv2.1	non-binding
Lnx1-(2/4)	Kv2.1	non-binding
Mpp7-(1/1)	Kv2.1	non-binding
MUPP1-(1/13)	Kv2.1	non-binding
MUPP1-(10/13)	Kv2.1	non-binding
MUPP1-(11/13)	Kv2.1	non-binding
MUPP1-(12/13)	Kv2.1	non-binding
nNOS-(1/1)	Kv2.1	non-binding
PAR6B-(1/1)	Kv2.1	non-binding
Pdzk3-(2/2)	Kv2.1	non-binding
PDZ-RGS3-(1/1)	Kv2.1	non-binding
PTP-BL-(2/5)	Kv2.1	non-binding
Shank1-(1/1)	Kv2.1	non-binding
SLIM-(1/1)	Kv2.1	non-binding
ZO-2-(1/3)	Kv2.1	non-binding
Chapsyn-110-(3/3)	Kv3.1	non-binding
Cipp-(9/10)	Kv3.1	non-binding
Cipp-(10/10)	Kv3.1	non-binding
Dvl3-(1/1)	Kv3.1	non-binding
Erbin-(1/1)	Kv3.1	non-binding
g1-syntrophin-(1/1)	Kv3.1	non-binding
Gm1582-(2/3)	Kv3.1	non-binding
Harmonin-(2/3)	Kv3.1	non-binding
HtrA1-(1/1)	Kv3.1	binding
HtrA3-(1/1)	Kv3.1	non-binding
Interleukin-16-(1/4)	Kv3.1	non-binding
Lin7c-(1/1)	Kv3.1	non-binding
Lnx1-(2/4)	Kv3.1	non-binding
Mpp7-(1/1)	Kv3.1	non-binding
MUPP1-(1/13)	Kv3.1	non-binding
MUPP1-(10/13)	Kv3.1	non-binding
MUPP1-(11/13)	Kv3.1	non-binding
MUPP1-(12/13)	Kv3.1	non-binding
nNOS-(1/1)	Kv3.1	non-binding
PAR6B-(1/1)	Kv3.1	non-binding
Pdzk3-(2/2)	Kv3.1	non-binding
PDZ-RGS3-(1/1)	Kv3.1	non-binding
PTP-BL-(2/5)	Kv3.1	non-binding
Shank1-(1/1)	Kv3.1	non-binding
ZO-2-(1/3)	Kv3.1	non-binding
Gm1582-(2/3)	Kv3.3_1	non-binding
PTP-BL-(2/5)	Kv3.3_1	non-binding
Shank1-(1/1)	Kv3.3_1	non-binding
Shank3-(1/1)	Kv3.3_1	non-binding
b1-syntrophin-(1/1)	Kv3.3_2	binding
Gm1582-(2/3)	Kv3.3_2	binding
LARG-(1/1)	Kv3.3_2	non-binding
Lin7c-(1/1)	Kv3.3_2	binding
Magi-1-(2/6)	Kv3.3_2	binding
Magi-3-(1/5)	Kv3.3_2	binding
OMP25-(1/1)	Kv3.3_2	binding
PSD95-(1/3)	Kv3.3_2	binding
SAP102-(3/3)	Kv3.3_2	non-binding
SAP97-(1/3)	Kv3.3_2	non-binding
SAP97-(3/3)	Kv3.3_2	non-binding
Scrb1-(3/4)	Kv3.3_2	binding
Shank1-(1/1)	Kv3.3_2	non-binding
Cipp-(8/10)	Kv4.1	binding
Gm1582-(2/3)	Kv4.1	non-binding
GRASP55-(1/1)	Kv4.1	binding
HtrA1-(1/1)	Kv4.1	binding
Magi-3-(5/5)	Kv4.1	binding
Pdzk3-(1/1)	Kv4.1	non-binding
PTP-BL-(2/5)	Kv4.1	non-binding
a1-syntrophin-(1/1)	Kv4.2	non-binding
HtrA1-(1/1)	Kv4.2	binding
Magi-3-(5/5)	Kv4.2	binding
Scrb1-(3/4)	Kv4.2	binding
b1-syntrophin-(1/1)	L-glutaminase	non-binding
Chapsyn-110-(2/3)	L-glutaminase	binding
Cipp-(8/10)	L-glutaminase	non-binding
g1-syntrophin-(1/1)	L-glutaminase	binding
Gm1582-(2/3)	L-glutaminase	binding
HtrA1-(1/1)	L-glutaminase	binding
Lin7c-(1/1)	L-glutaminase	binding
Lnx1-(2/4)	L-glutaminase	non-binding
Magi-2-(2/6)	L-glutaminase	non-binding
Magi-2-(6/6)	L-glutaminase	non-binding
Magi-3-(1/5)	L-glutaminase	binding
Mals2-(1/1)	L-glutaminase	binding
MUPP1-(11/13)	L-glutaminase	non-binding
MUPP1-(13/13)	L-glutaminase	non-binding
NHERF-2-(2/2)	L-glutaminase	non-binding
OMP25-(1/1)	L-glutaminase	binding
PAR3B-(1/3)	L-glutaminase	non-binding
PAR6B-(1/1)	L-glutaminase	non-binding
Pdzk1-(1/4)	L-glutaminase	non-binding
Pdzk3-(1/1)	L-glutaminase	binding
PSD95-(2/3)	L-glutaminase	non-binding
PSD95-(3/3)	L-glutaminase	non-binding
PTP-BL-(2/5)	L-glutaminase	binding
SAP102-(2/3)	L-glutaminase	binding
SAP102-(3/3)	L-glutaminase	non-binding
SAP97-(1/3)	L-glutaminase	non-binding
SAP97-(2/3)	L-glutaminase	non-binding
Semcap3-(1/2)	L-glutaminase	non-binding
Shroom-(1/1)	L-glutaminase	non-binding
TIP-1-(1/1)	L-glutaminase	non-binding
SAP97-(3/3)	Liprin-a2	non-binding
b1-syntrophin-(1/1)	Megalin	non-binding
Cipp-(8/10)	Megalin	non-binding
HtrA1-(1/1)	Megalin	non-binding
Magi-1-(6/6)	Megalin	binding
Magi-2-(6/6)	Megalin	binding
Magi-3-(5/5)	Megalin	binding
MUPP1-(13/13)	Megalin	non-binding
OMP25-(1/1)	Megalin	binding
PAR3B-(1/3)	Megalin	non-binding
PAR6B-(1/1)	Megalin	non-binding
Pdzk1-(1/4)	Megalin	non-binding
Pdzk3-(1/1)	Megalin	binding
PTP-BL-(2/5)	Megalin	non-binding
Shroom-(1/1)	Megalin	non-binding
TIP-1-(1/1)	Megalin	non-binding
Chapsyn-110-(3/3)	Mel1a/b	non-binding
Cipp-(8/10)	Mel1a/b	binding
Cipp-(9/10)	Mel1a/b	non-binding
Cipp-(10/10)	Mel1a/b	non-binding
Dvl3-(1/1)	Mel1a/b	non-binding
Erbin-(1/1)	Mel1a/b	non-binding
g1-syntrophin-(1/1)	Mel1a/b	non-binding
Gm1582-(2/3)	Mel1a/b	non-binding
Harmonin-(2/3)	Mel1a/b	non-binding
HtrA1-(1/1)	Mel1a/b	binding
HtrA3-(1/1)	Mel1a/b	binding
Interleukin-16-(1/4)	Mel1a/b	non-binding
Lin7c-(1/1)	Mel1a/b	non-binding
Lnx1-(2/4)	Mel1a/b	non-binding
Mpp7-(1/1)	Mel1a/b	non-binding
MUPP1-(1/13)	Mel1a/b	non-binding
MUPP1-(10/13)	Mel1a/b	binding
MUPP1-(11/13)	Mel1a/b	non-binding
MUPP1-(12/13)	Mel1a/b	non-binding
nNOS-(1/1)	Mel1a/b	non-binding
OMP25-(1/1)	Mel1a/b	non-binding
PAR6B-(1/1)	Mel1a/b	non-binding
Pdzk3-(2/2)	Mel1a/b	non-binding
PTP-BL-(2/5)	Mel1a/b	non-binding
Scrb1-(3/4)	Mel1a/b	non-binding
Shank1-(1/1)	Mel1a/b	non-binding
ZO-1-(1/3)	Mel1a/b	non-binding
ZO-2-(1/3)	Mel1a/b	non-binding
Cipp-(9/10)	mGluR1	non-binding
Lin7c-(1/1)	mGluR1	non-binding
Shank1-(1/1)	mGluR1	binding
Shank3-(1/1)	mGluR1	binding
Lrrc7-(1/1)	mGluR3	non-binding
nNOS-(1/1)	mGluR3	non-binding
PSD95-(1/3)	mGluR3	non-binding
PSD95-(3/3)	mGluR3	non-binding
Scrb1-(1/4)	mGluR3	non-binding
Shank3-(1/1)	mGluR3	binding
b1-syntrophin-(1/1)	Na/Pi-cotransporter	non-binding
Cipp-(8/10)	Na/Pi-cotransporter	non-binding
Cipp-(9/10)	Na/Pi-cotransporter	non-binding
HtrA1-(1/1)	Na/Pi-cotransporter	binding
Magi-2-(2/6)	Na/Pi-cotransporter	non-binding
Magi-2-(6/6)	Na/Pi-cotransporter	non-binding
Magi-3-(5/5)	Na/Pi-cotransporter	non-binding
MUPP1-(13/13)	Na/Pi-cotransporter	non-binding
NHERF-1-(1/2)	Na/Pi-cotransporter	binding
PAR3B-(1/3)	Na/Pi-cotransporter	non-binding
PAR6B-(1/1)	Na/Pi-cotransporter	non-binding
Pdzk1-(1/4)	Na/Pi-cotransporter	binding
Pdzk1-(3/4)	Na/Pi-cotransporter	binding
Pdzk3-(1/1)	Na/Pi-cotransporter	non-binding
PDZ-RGS3-(1/1)	Na/Pi-cotransporter	binding
PTP-BL-(2/5)	Na/Pi-cotransporter	non-binding
Scrb1-(3/4)	Na/Pi-cotransporter	binding
Shank1-(1/1)	Na/Pi-cotransporter	binding
Shank3-(1/1)	Na/Pi-cotransporter	binding
Shroom-(1/1)	Na/Pi-cotransporter	non-binding
TIP-1-(1/1)	Na/Pi-cotransporter	non-binding
Chapsyn-110-(2/3)	Nav1.4	binding
Chapsyn-110-(3/3)	Nav1.4	binding
Cipp-(9/10)	Nav1.4	non-binding
Cipp-(10/10)	Nav1.4	non-binding
Dvl3-(1/1)	Nav1.4	non-binding
Erbin-(1/1)	Nav1.4	non-binding
g1-syntrophin-(1/1)	Nav1.4	binding
Gm1582-(2/3)	Nav1.4	non-binding
Grip2-(5/7)	Nav1.4	non-binding
Harmonin-(2/3)	Nav1.4	non-binding
HtrA1-(1/1)	Nav1.4	binding
HtrA3-(1/1)	Nav1.4	non-binding
Interleukin-16-(1/4)	Nav1.4	binding
Lin7c-(1/1)	Nav1.4	binding
Lnx1-(2/4)	Nav1.4	non-binding
Magi-2-(2/6)	Nav1.4	binding
Magi-2-(5/6)	Nav1.4	binding
Magi-3-(1/5)	Nav1.4	binding
Mals2-(1/1)	Nav1.4	binding
Mpp7-(1/1)	Nav1.4	non-binding
MUPP1-(1/13)	Nav1.4	non-binding
MUPP1-(10/13)	Nav1.4	binding
MUPP1-(11/13)	Nav1.4	non-binding
MUPP1-(12/13)	Nav1.4	non-binding
nNOS-(1/1)	Nav1.4	binding
OMP25-(1/1)	Nav1.4	binding
PAR6B-(1/1)	Nav1.4	non-binding
Pdzk3-(1/1)	Nav1.4	binding
Pdzk3-(2/2)	Nav1.4	non-binding
PSD95-(1/3)	Nav1.4	binding
PSD95-(2/3)	Nav1.4	binding
PSD95-(3/3)	Nav1.4	binding
PTP-BL-(2/5)	Nav1.4	binding
SAP102-(2/3)	Nav1.4	binding
SAP102-(3/3)	Nav1.4	binding
SAP97-(1/3)	Nav1.4	binding
SAP97-(2/3)	Nav1.4	binding
SAP97-(3/3)	Nav1.4	binding
Scrb1-(2/4)	Nav1.4	non-binding
Shank1-(1/1)	Nav1.4	binding
ZO-2-(1/3)	Nav1.4	binding
a1-syntrophin-(1/1)	Nav1.5	binding
b1-syntrophin-(1/1)	Nav1.5	binding
Chapsyn-110-(2/3)	Nav1.5	binding
Cipp-(8/10)	Nav1.5	non-binding
Cipp-(9/10)	Nav1.5	non-binding
Gm1582-(2/3)	Nav1.5	binding
Interleukin-16-(1/4)	Nav1.5	binding
Lin7c-(1/1)	Nav1.5	binding
Lrrc7-(1/1)	Nav1.5	non-binding
Magi-2-(2/6)	Nav1.5	binding
Magi-3-(1/5)	Nav1.5	binding
Magi-3-(5/5)	Nav1.5	binding
OMP25-(1/1)	Nav1.5	binding
Pdzk3-(1/1)	Nav1.5	binding
PSD95-(2/3)	Nav1.5	binding
PTP-BL-(2/5)	Nav1.5	binding
SAP102-(2/3)	Nav1.5	binding
SAP97-(1/3)	Nav1.5	binding
SAP97-(2/3)	Nav1.5	non-binding
ZO-1-(1/3)	Nav1.5	non-binding
ZO-2-(1/3)	Nav1.5	non-binding
Chapsyn-110-(3/3)	Nav1.6	non-binding
Cipp-(10/10)	Nav1.6	non-binding
Dvl3-(1/1)	Nav1.6	non-binding
Erbin-(1/1)	Nav1.6	non-binding
g1-syntrophin-(1/1)	Nav1.6	non-binding
Gm1582-(2/3)	Nav1.6	non-binding
Harmonin-(2/3)	Nav1.6	non-binding
HtrA1-(1/1)	Nav1.6	non-binding
HtrA3-(1/1)	Nav1.6	non-binding
Interleukin-16-(1/4)	Nav1.6	non-binding
Lin7c-(1/1)	Nav1.6	non-binding
Lnx1-(2/4)	Nav1.6	non-binding
Mpp7-(1/1)	Nav1.6	non-binding
MUPP1-(1/13)	Nav1.6	non-binding
MUPP1-(10/13)	Nav1.6	non-binding
MUPP1-(11/13)	Nav1.6	non-binding
MUPP1-(12/13)	Nav1.6	non-binding
nNOS-(1/1)	Nav1.6	non-binding
PAR6B-(1/1)	Nav1.6	non-binding
Pdzk3-(2/2)	Nav1.6	non-binding
PTP-BL-(2/5)	Nav1.6	non-binding
Shank1-(1/1)	Nav1.6	non-binding
ZO-2-(1/3)	Nav1.6	non-binding
Chapsyn-110-(3/3)	Nav2	non-binding
Cipp-(10/10)	Nav2	non-binding
Dvl3-(1/1)	Nav2	non-binding
Erbin-(1/1)	Nav2	non-binding
g1-syntrophin-(1/1)	Nav2	non-binding
Gm1582-(2/3)	Nav2	non-binding
Harmonin-(2/3)	Nav2	non-binding
HtrA1-(1/1)	Nav2	non-binding
HtrA3-(1/1)	Nav2	non-binding
Interleukin-16-(1/4)	Nav2	non-binding
Lin7c-(1/1)	Nav2	non-binding
Lnx1-(2/4)	Nav2	non-binding
Magi-2-(6/6)	Nav2	non-binding
Magi-3-(5/5)	Nav2	non-binding
Mpp7-(1/1)	Nav2	non-binding
MUPP1-(1/13)	Nav2	non-binding
MUPP1-(10/13)	Nav2	non-binding
MUPP1-(11/13)	Nav2	non-binding
MUPP1-(12/13)	Nav2	non-binding
nNOS-(1/1)	Nav2	non-binding
PAR6B-(1/1)	Nav2	binding
Pdzk3-(2/2)	Nav2	non-binding
PSD95-(1/3)	Nav2	non-binding
PTP-BL-(2/5)	Nav2	non-binding
SAP97-(1/3)	Nav2	non-binding
SAP97-(3/3)	Nav2	non-binding
Scrb1-(3/4)	Nav2	non-binding
Shank1-(1/1)	Nav2	non-binding
ZO-2-(1/3)	Nav2	non-binding
Cipp-(5/10)	Neurexin-1/2	binding
Cipp-(9/10)	Neurexin-1/2	non-binding
Gm1582-(2/3)	Neurexin-1/2	non-binding
HtrA3-(1/1)	Neurexin-1/2	binding
MUPP1-(5/13)	Neurexin-1/2	binding
MUPP1-(11/13)	Neurexin-1/2	non-binding
Pdzk3-(2/2)	Neurexin-1/2	binding
PTP-BL-(2/5)	Neurexin-1/2	non-binding
ZO-1-(1/3)	Neurexin-1/2	binding
ZO-2-(1/3)	Neurexin-1/2	non-binding
Cipp-(5/10)	Neurexin-3	binding
Cipp-(9/10)	Neurexin-3	non-binding
Gm1582-(2/3)	Neurexin-3	non-binding
HtrA3-(1/1)	Neurexin-3	binding
MUPP1-(5/13)	Neurexin-3	binding
ZO-1-(1/3)	Neurexin-3	non-binding
ZO-2-(1/3)	Neurexin-3	non-binding
Cipp-(3/10)	Neurexin-4	non-binding
Lrrc7-(1/1)	Neurexin-4	non-binding
PSD95-(1/3)	Neurexin-4	non-binding
Scrb1-(1/4)	Neurexin-4	non-binding
Cipp-(9/10)	Neuroligin-2	non-binding
Magi-1-(6/6)	Neuroligin-2	non-binding
Magi-2-(2/6)	Neuroligin-2	binding
Magi-3-(1/5)	Neuroligin-2	binding
Pdzk1-(3/4)	Neuroligin-2	non-binding
PTP-BL-(2/5)	Neuroligin-2	non-binding
Shank1-(1/1)	Neuroligin-2	binding
Shank3-(1/1)	Neuroligin-2	binding
Chapsyn-110-(2/3)	NHE1	non-binding
Chapsyn-110-(3/3)	NHE1	non-binding
Lrrc7-(1/1)	NHE1	non-binding
nNOS-(1/1)	NHE1	non-binding
PSD95-(1/3)	NHE1	non-binding
PSD95-(3/3)	NHE1	non-binding
Scrb1-(1/4)	NHE1	non-binding
ZO-2-(1/3)	NHE1	non-binding
Chapsyn-110-(2/3)	NMDAR2A	binding
Cipp-(9/10)	NMDAR2A	non-binding
Erbin-(1/1)	NMDAR2A	binding
g1-syntrophin-(1/1)	NMDAR2A	binding
Gm1582-(2/3)	NMDAR2A	non-binding
Lin7c-(1/1)	NMDAR2A	non-binding
Magi-1-(6/6)	NMDAR2A	binding
Magi-2-(2/6)	NMDAR2A	binding
Magi-2-(6/6)	NMDAR2A	binding
Magi-3-(1/5)	NMDAR2A	binding
Magi-3-(5/5)	NMDAR2A	binding
OMP25-(1/1)	NMDAR2A	binding
PSD95-(1/3)	NMDAR2A	binding
PSD95-(2/3)	NMDAR2A	binding
PTP-BL-(2/5)	NMDAR2A	binding
SAP102-(2/3)	NMDAR2A	binding
SAP97-(1/3)	NMDAR2A	binding
SAP97-(2/3)	NMDAR2A	binding
Scrb1-(2/4)	NMDAR2A	non-binding
Chapsyn-110-(2/3)	NMDAR2B	binding
Chapsyn-110-(3/3)	NMDAR2B	non-binding
Cipp-(10/10)	NMDAR2B	non-binding
Dvl3-(1/1)	NMDAR2B	non-binding
Erbin-(1/1)	NMDAR2B	non-binding
g1-syntrophin-(1/1)	NMDAR2B	binding
Gm1582-(2/3)	NMDAR2B	binding
Harmonin-(2/3)	NMDAR2B	non-binding
HtrA1-(1/1)	NMDAR2B	non-binding
HtrA3-(1/1)	NMDAR2B	non-binding
Interleukin-16-(1/4)	NMDAR2B	binding
Lin7c-(1/1)	NMDAR2B	non-binding
Lnx1-(2/4)	NMDAR2B	non-binding
Magi-1-(6/6)	NMDAR2B	binding
Magi-2-(6/6)	NMDAR2B	binding
Magi-3-(5/5)	NMDAR2B	binding
Mpp7-(1/1)	NMDAR2B	non-binding
MUPP1-(1/13)	NMDAR2B	non-binding
MUPP1-(10/13)	NMDAR2B	non-binding
MUPP1-(11/13)	NMDAR2B	non-binding
MUPP1-(12/13)	NMDAR2B	non-binding
NHERF-2-(2/2)	NMDAR2B	non-binding
nNOS-(1/1)	NMDAR2B	non-binding
OMP25-(1/1)	NMDAR2B	binding
PAR6B-(1/1)	NMDAR2B	non-binding
Pdzk3-(2/2)	NMDAR2B	non-binding
PSD95-(1/3)	NMDAR2B	binding
PSD95-(2/3)	NMDAR2B	binding
PTP-BL-(2/5)	NMDAR2B	binding
SAP102-(2/3)	NMDAR2B	binding
SAP97-(1/3)	NMDAR2B	binding
SAP97-(2/3)	NMDAR2B	binding
Shank1-(1/1)	NMDAR2B	non-binding
ZO-2-(1/3)	NMDAR2B	non-binding
b1-syntrophin-(1/1)	NMDAR2C	binding
Chapsyn-110-(2/3)	NMDAR2C	binding
Chapsyn-110-(3/3)	NMDAR2C	binding
Cipp-(9/10)	NMDAR2C	non-binding
g1-syntrophin-(1/1)	NMDAR2C	binding
Gm1582-(2/3)	NMDAR2C	non-binding
Lin7c-(1/1)	NMDAR2C	binding
Magi-2-(2/6)	NMDAR2C	binding
Magi-3-(1/5)	NMDAR2C	binding
OMP25-(1/1)	NMDAR2C	binding
PSD95-(2/3)	NMDAR2C	binding
PSD95-(3/3)	NMDAR2C	binding
PTP-BL-(2/5)	NMDAR2C	binding
SAP102-(2/3)	NMDAR2C	binding
a1-syntrophin-(1/1)	NMDAR2D	binding
b1-syntrophin-(1/1)	NMDAR2D	binding
Chapsyn-110-(2/3)	NMDAR2D	binding
Chapsyn-110-(3/3)	NMDAR2D	binding
g1-syntrophin-(1/1)	NMDAR2D	binding
Gm1582-(2/3)	NMDAR2D	binding
Lin7c-(1/1)	NMDAR2D	binding
Magi-2-(5/6)	NMDAR2D	binding
Magi-3-(1/5)	NMDAR2D	binding
MUPP1-(12/13)	NMDAR2D	non-binding
NHERF-1-(1/2)	NMDAR2D	non-binding
NHERF-2-(2/2)	NMDAR2D	non-binding
OMP25-(1/1)	NMDAR2D	binding
PSD95-(2/3)	NMDAR2D	binding
PSD95-(3/3)	NMDAR2D	binding
PTP-BL-(2/5)	NMDAR2D	binding
SAP102-(2/3)	NMDAR2D	binding
SAP97-(2/3)	NMDAR2D	binding
Semcap3-(1/2)	NMDAR2D	non-binding
ZO-2-(1/3)	NMDAR2D	non-binding
b1-syntrophin-(1/1)	P2Y1	non-binding
Cipp-(8/10)	P2Y1	non-binding
HtrA1-(1/1)	P2Y1	non-binding
Lin7c-(1/1)	P2Y1	non-binding
Magi-2-(6/6)	P2Y1	binding
Magi-3-(5/5)	P2Y1	binding
MUPP1-(13/13)	P2Y1	non-binding
PAR3B-(1/3)	P2Y1	non-binding
PAR6B-(1/1)	P2Y1	non-binding
Pdzk1-(1/4)	P2Y1	non-binding
Pdzk3-(1/1)	P2Y1	non-binding
Scrb1-(3/4)	P2Y1	binding
Shank1-(1/1)	P2Y1	non-binding
Shank3-(1/1)	P2Y1	binding
Shroom-(1/1)	P2Y1	non-binding
TIP-1-(1/1)	P2Y1	non-binding
Cipp-(9/10)	Parkin	binding
Magi-1-(6/6)	Parkin	binding
Magi-2-(6/6)	Parkin	non-binding
PDZ-RGS3-(1/1)	Parkin	binding
NHERF-2-(2/2)	PDGFR	binding
Lrrc7-(1/1)	PDGFRa_1	non-binding
Pdzk11-(1/1)	PDGFRa_1	non-binding
Scrb1-(1/4)	PDGFRa_1	non-binding
Cipp-(9/10)	PDGFRa_2	non-binding
Gm1582-(2/3)	PDGFRa_2	non-binding
Magi-3-(2/5)	PDGFRa_2	non-binding
PTP-BL-(2/5)	PDGFRa_2	non-binding
Cipp-(9/10)	PFK-M	non-binding
g1-syntrophin-(1/1)	PFK-M	non-binding
Lin7c-(1/1)	PFK-M	non-binding
Magi-3-(1/5)	PFK-M	binding
OMP25-(1/1)	PFK-M	non-binding
Pdzk3-(1/1)	PFK-M	non-binding
PTP-BL-(2/5)	PFK-M	non-binding
SAP102-(2/3)	PFK-M	non-binding
b1-syntrophin-(1/1)	PIX	binding
Gm1582-(2/3)	PIX	non-binding
Lin7c-(1/1)	PIX	binding
Magi-3-(5/5)	PIX	binding
SAP97-(3/3)	PIX	non-binding
Scrb1-(1/4)	PIX	binding
Scrb1-(3/4)	PIX	binding
Shank1-(1/1)	PIX	binding
Shank3-(1/1)	PIX	binding
b1-syntrophin-(1/1)	PKC	non-binding
Chapsyn-110-(3/3)	PKC	binding
Cipp-(8/10)	PKC	binding
Cipp-(9/10)	PKC	non-binding
Cipp-(10/10)	PKC	non-binding
Dvl3-(1/1)	PKC	non-binding
Erbin-(1/1)	PKC	non-binding
g1-syntrophin-(1/1)	PKC	binding
Gm1582-(2/3)	PKC	non-binding
Harmonin-(2/3)	PKC	non-binding
HtrA1-(1/1)	PKC	binding
HtrA3-(1/1)	PKC	non-binding
Interleukin-16-(1/4)	PKC	non-binding
Lin7c-(1/1)	PKC	non-binding
Lnx1-(2/4)	PKC	binding
Magi-2-(2/6)	PKC	non-binding
Magi-2-(6/6)	PKC	non-binding
Magi-3-(1/5)	PKC	binding
Magi-3-(2/5)	PKC	non-binding
Mpp7-(1/1)	PKC	non-binding
MUPP1-(1/13)	PKC	non-binding
MUPP1-(10/13)	PKC	binding
MUPP1-(11/13)	PKC	non-binding
MUPP1-(12/13)	PKC	non-binding
MUPP1-(13/13)	PKC	non-binding
nNOS-(1/1)	PKC	non-binding
OMP25-(1/1)	PKC	binding
PAR3B-(1/3)	PKC	non-binding
PAR6B-(1/1)	PKC	non-binding
Pdzk1-(1/4)	PKC	binding
Pdzk3-(1/1)	PKC	binding
Pdzk3-(2/2)	PKC	non-binding
PSD95-(3/3)	PKC	binding
PTP-BL-(2/5)	PKC	non-binding
SAP102-(2/3)	PKC	binding
SAP102-(3/3)	PKC	non-binding
SAP97-(1/3)	PKC	non-binding
SAP97-(3/3)	PKC	binding
Shank1-(1/1)	PKC	non-binding
Shroom-(1/1)	PKC	non-binding
TIP-1-(1/1)	PKC	binding
ZO-2-(1/3)	PKC	non-binding
b1-syntrophin-(1/1)	PMCA1	binding
Chapsyn-110-(2/3)	PMCA1	binding
Chapsyn-110-(3/3)	PMCA1	binding
Cipp-(8/10)	PMCA1	non-binding
g1-syntrophin-(1/1)	PMCA1	binding
Gm1582-(2/3)	PMCA1	non-binding
HtrA1-(1/1)	PMCA1	binding
LARG-(1/1)	PMCA1	binding
LIN-7A-(1/1)	PMCA1	binding
Lin7c-(1/1)	PMCA1	binding
Magi-1-(6/6)	PMCA1	binding
Magi-2-(6/6)	PMCA1	non-binding
Magi-3-(5/5)	PMCA1	binding
Mals2-(1/1)	PMCA1	binding
MUPP1-(13/13)	PMCA1	binding
NHERF-2-(2/2)	PMCA1	binding
OMP25-(1/1)	PMCA1	binding
PAR3B-(1/3)	PMCA1	non-binding
PAR6B-(1/1)	PMCA1	non-binding
Pdzk1-(1/4)	PMCA1	binding
Pdzk3-(1/1)	PMCA1	non-binding
PSD95-(3/3)	PMCA1	binding
PTP-BL-(2/5)	PMCA1	binding
SAP102-(2/3)	PMCA1	binding
SAP102-(3/3)	PMCA1	binding
SAP97-(2/3)	PMCA1	binding
SAP97-(3/3)	PMCA1	binding
Scrb1-(1/4)	PMCA1	binding
Scrb1-(2/4)	PMCA1	non-binding
Scrb1-(3/4)	PMCA1	binding
Semcap3-(1/2)	PMCA1	binding
Shank1-(1/1)	PMCA1	binding
Shank3-(1/1)	PMCA1	binding
Shroom-(1/1)	PMCA1	binding
TIP-1-(1/1)	PMCA1	non-binding
Lrrc7-(1/1)	PTK7	non-binding
nNOS-(1/1)	PTK7	non-binding
PSD95-(1/3)	PTK7	non-binding
PSD95-(3/3)	PTK7	non-binding
SAP97-(1/3)	PTK7	non-binding
Scrb1-(1/4)	PTK7	non-binding
b1-syntrophin-(1/1)	Ril	non-binding
Cipp-(8/10)	Ril	non-binding
Cipp-(9/10)	Ril	non-binding
D930005D10Rik-(1/1)	Ril	binding
GRASP55-(1/1)	Ril	binding
HtrA1-(1/1)	Ril	binding
HtrA3-(1/1)	Ril	binding
Magi-2-(2/6)	Ril	non-binding
Magi-2-(6/6)	Ril	non-binding
MUPP1-(13/13)	Ril	non-binding
OMP25-(1/1)	Ril	non-binding
PAR3B-(1/3)	Ril	non-binding
PAR6B-(1/1)	Ril	non-binding
Pdzk1-(1/4)	Ril	non-binding
Pdzk3-(1/1)	Ril	non-binding
PTP-BL-(2/5)	Ril	non-binding
Shroom-(1/1)	Ril	non-binding
TIP-1-(1/1)	Ril	non-binding
ZO-2-(1/3)	Ril	non-binding
Gm1582-(2/3)	ROR1	non-binding
HtrA3-(1/1)	ROR1	non-binding
Magi-2-(6/6)	ROR1	non-binding
Pdzk3-(1/1)	ROR1	binding
PTP-BL-(2/5)	ROR1	non-binding
ZO-1-(1/3)	ROR1	non-binding
Cipp-(8/10)	ROR2	non-binding
Pdzk3-(1/1)	ROR2	non-binding
Cipp-(9/10)	RYK	binding
HtrA3-(1/1)	RYK	binding
Pdzk3-(1/1)	RYK	binding
ZO-1-(1/3)	RYK	binding
ZO-2-(1/3)	RYK	non-binding
a1-syntrophin-(1/1)	Sapk3	binding
b1-syntrophin-(1/1)	Sapk3	binding
Chapsyn-110-(2/3)	Sapk3	binding
Chapsyn-110-(3/3)	Sapk3	binding
Cipp-(8/10)	Sapk3	non-binding
Cipp-(9/10)	Sapk3	non-binding
g1-syntrophin-(1/1)	Sapk3	binding
g2-syntrophin-(1/1)	Sapk3	binding
HtrA1-(1/1)	Sapk3	non-binding
LARG-(1/1)	Sapk3	binding
LIN-7A-(1/1)	Sapk3	binding
Lin7c-(1/1)	Sapk3	binding
Lrrc7-(1/1)	Sapk3	binding
Magi-1-(6/6)	Sapk3	binding
Magi-2-(2/6)	Sapk3	binding
Magi-2-(6/6)	Sapk3	binding
Magi-3-(1/5)	Sapk3	binding
Magi-3-(5/5)	Sapk3	binding
Mals2-(1/1)	Sapk3	binding
MUPP1-(13/13)	Sapk3	non-binding
OMP25-(1/1)	Sapk3	binding
PAR3B-(1/3)	Sapk3	non-binding
PAR6B-(1/1)	Sapk3	non-binding
Pdzk1-(1/4)	Sapk3	binding
Pdzk3-(1/1)	Sapk3	non-binding
PSD95-(3/3)	Sapk3	binding
PTP-BL-(2/5)	Sapk3	non-binding
SAP102-(2/3)	Sapk3	binding
SAP102-(3/3)	Sapk3	binding
SAP97-(2/3)	Sapk3	binding
SAP97-(3/3)	Sapk3	binding
Scrb1-(1/4)	Sapk3	binding
Scrb1-(2/4)	Sapk3	binding
Scrb1-(3/4)	Sapk3	binding
Semcap3-(1/2)	Sapk3	binding
Shank1-(1/1)	Sapk3	binding
Shank3-(1/1)	Sapk3	non-binding
Shroom-(1/1)	Sapk3	binding
TIP-1-(1/1)	Sapk3	binding
Chapsyn-110-(2/3)	Sema3a	non-binding
Chapsyn-110-(3/3)	Sema3a	non-binding
Cipp-(10/10)	Sema3a	non-binding
Dvl3-(1/1)	Sema3a	non-binding
Erbin-(1/1)	Sema3a	non-binding
g1-syntrophin-(1/1)	Sema3a	non-binding
Gm1582-(2/3)	Sema3a	non-binding
Harmonin-(2/3)	Sema3a	non-binding
HtrA1-(1/1)	Sema3a	non-binding
HtrA3-(1/1)	Sema3a	non-binding
Interleukin-16-(1/4)	Sema3a	non-binding
Lin7c-(1/1)	Sema3a	non-binding
Lnx1-(2/4)	Sema3a	non-binding
Magi-2-(2/6)	Sema3a	non-binding
Magi-3-(1/5)	Sema3a	non-binding
Mpp7-(1/1)	Sema3a	non-binding
MUPP1-(1/13)	Sema3a	non-binding
MUPP1-(10/13)	Sema3a	non-binding
MUPP1-(11/13)	Sema3a	non-binding
MUPP1-(12/13)	Sema3a	non-binding
nNOS-(1/1)	Sema3a	non-binding
OMP25-(1/1)	Sema3a	non-binding
PAR6B-(1/1)	Sema3a	non-binding
Pdzk3-(2/2)	Sema3a	non-binding
PSD95-(2/3)	Sema3a	non-binding
PTP-BL-(2/5)	Sema3a	non-binding
SAP102-(2/3)	Sema3a	non-binding
SAP97-(2/3)	Sema3a	non-binding
Shank1-(1/1)	Sema3a	non-binding
ZO-2-(1/3)	Sema3a	non-binding
PDZ-RGS3-(1/1)	Sema3b	non-binding
Magi-1-(6/6)	Sema3f	non-binding
Lrrc7-(1/1)	Sema4a-	non-binding
PSD95-(1/3)	Sema4a-	non-binding
Scrb1-(1/4)	Sema4a-	non-binding
Chapsyn-110-(3/3)	Sema4b-	non-binding
Cipp-(10/10)	Sema4b-	non-binding
Dvl3-(1/1)	Sema4b-	non-binding
Erbin-(1/1)	Sema4b-	non-binding
g1-syntrophin-(1/1)	Sema4b-	non-binding
Gm1582-(2/3)	Sema4b-	binding
Harmonin-(2/3)	Sema4b-	non-binding
HtrA1-(1/1)	Sema4b-	binding
HtrA3-(1/1)	Sema4b-	binding
Interleukin-16-(1/4)	Sema4b-	binding
Lin7c-(1/1)	Sema4b-	non-binding
Lnx1-(2/4)	Sema4b-	non-binding
Mpp7-(1/1)	Sema4b-	non-binding
MUPP1-(1/13)	Sema4b-	non-binding
MUPP1-(10/13)	Sema4b-	binding
MUPP1-(11/13)	Sema4b-	non-binding
MUPP1-(12/13)	Sema4b-	non-binding
nNOS-(1/1)	Sema4b-	non-binding
OMP25-(1/1)	Sema4b-	binding
PAR6B-(1/1)	Sema4b-	non-binding
Pdzk3-(2/2)	Sema4b-	non-binding
PSD95-(3/3)	Sema4b-	non-binding
PTP-BL-(2/5)	Sema4b-	binding
Shank1-(1/1)	Sema4b-	non-binding
ZO-2-(1/3)	Sema4b-	non-binding
Lin7c-(1/1)	Sema4c	binding
Magi-3-(5/5)	Sema4c	binding
OMP25-(1/1)	Sema4c	binding
PTP-BL-(2/5)	Sema4c	binding
SAP102-(3/3)	Sema4c	non-binding
Semcap3-(1/2)	Sema4c	non-binding
b1-syntrophin-(1/1)	Sema4f	binding
Cipp-(9/10)	Sema4f	non-binding
g1-syntrophin-(1/1)	Sema4f	binding
Gm1582-(2/3)	Sema4f	binding
Lin7c-(1/1)	Sema4f	binding
Magi-2-(6/6)	Sema4f	non-binding
Magi-3-(1/5)	Sema4f	non-binding
Magi-3-(5/5)	Sema4f	non-binding
Mals2-(1/1)	Sema4f	binding
MUPP1-(11/13)	Sema4f	non-binding
OMP25-(1/1)	Sema4f	binding
Pdzk11-(1/1)	Sema4f	binding
Pdzk3-(1/1)	Sema4f	non-binding
PSD95-(3/3)	Sema4f	non-binding
PTP-BL-(2/5)	Sema4f	non-binding
SAP102-(3/3)	Sema4f	non-binding
SAP97-(1/3)	Sema4f	non-binding
SAP97-(3/3)	Sema4f	non-binding
Scrb1-(1/4)	Sema4f	non-binding
Scrb1-(2/4)	Sema4f	non-binding
Scrb1-(3/4)	Sema4f	binding
Semcap3-(1/2)	Sema4f	non-binding
Shank1-(1/1)	Sema4f	non-binding
Shank3-(1/1)	Sema4f	binding
HtrA3-(1/1)	Sema5a	non-binding
ZO-2-(1/3)	Sema5a	non-binding
Chapsyn-110-(3/3)	Sema6b-	non-binding
Cipp-(10/10)	Sema6b-	non-binding
Dvl3-(1/1)	Sema6b-	non-binding
Erbin-(1/1)	Sema6b-	non-binding
g1-syntrophin-(1/1)	Sema6b-	non-binding
Gm1582-(2/3)	Sema6b-	non-binding
Harmonin-(2/3)	Sema6b-	non-binding
HtrA1-(1/1)	Sema6b-	non-binding
HtrA3-(1/1)	Sema6b-	non-binding
Interleukin-16-(1/4)	Sema6b-	non-binding
Lin7c-(1/1)	Sema6b-	non-binding
Lnx1-(2/4)	Sema6b-	non-binding
Lrrc7-(1/1)	Sema6b-	non-binding
Mpp7-(1/1)	Sema6b-	non-binding
MUPP1-(1/13)	Sema6b-	non-binding
MUPP1-(10/13)	Sema6b-	non-binding
MUPP1-(11/13)	Sema6b-	non-binding
MUPP1-(12/13)	Sema6b-	non-binding
nNOS-(1/1)	Sema6b-	non-binding
PAR6B-(1/1)	Sema6b-	non-binding
Pdzk3-(2/2)	Sema6b-	non-binding
PTP-BL-(2/5)	Sema6b-	non-binding
Shank1-(1/1)	Sema6b-	non-binding
ZO-2-(1/3)	Sema6b-	non-binding
Grip1-(6/7)	Sema6c	binding
Chapsyn-110-(3/3)	SERCA2A	non-binding
Lrrc7-(1/1)	SERCA2A	non-binding
nNOS-(1/1)	SERCA2A	non-binding
PSD95-(1/3)	SERCA2A	non-binding
PSD95-(3/3)	SERCA2A	non-binding
Scrb1-(1/4)	SERCA2A	non-binding
Shank3-(1/1)	SERCA3	non-binding
b1-syntrophin-(1/1)	SSTR2	non-binding
Chapsyn-110-(3/3)	SSTR2	non-binding
Cipp-(3/10)	SSTR2	binding
Cipp-(8/10)	SSTR2	binding
Cipp-(9/10)	SSTR2	binding
Cipp-(10/10)	SSTR2	binding
D930005D10Rik-(1/1)	SSTR2	binding
Dvl1-(1/1)	SSTR2	binding
Dvl2-(1/1)	SSTR2	binding
Dvl3-(1/1)	SSTR2	binding
Erbin-(1/1)	SSTR2	non-binding
g1-syntrophin-(1/1)	SSTR2	non-binding
Gm1582-(2/3)	SSTR2	binding
GRASP55-(1/1)	SSTR2	binding
Grip2-(5/7)	SSTR2	binding
Harmonin-(2/3)	SSTR2	binding
HtrA1-(1/1)	SSTR2	binding
HtrA3-(1/1)	SSTR2	binding
Interleukin-16-(1/4)	SSTR2	non-binding
Lin7c-(1/1)	SSTR2	non-binding
Lnx1-(2/4)	SSTR2	binding
Magi-2-(2/6)	SSTR2	non-binding
Magi-2-(6/6)	SSTR2	binding
Magi-3-(5/5)	SSTR2	binding
Mpp7-(1/1)	SSTR2	non-binding
MUPP1-(1/13)	SSTR2	binding
MUPP1-(10/13)	SSTR2	binding
MUPP1-(11/13)	SSTR2	non-binding
MUPP1-(12/13)	SSTR2	non-binding
MUPP1-(13/13)	SSTR2	non-binding
nNOS-(1/1)	SSTR2	non-binding
OMP25-(1/1)	SSTR2	non-binding
PAR3B-(1/3)	SSTR2	non-binding
PAR6B-(1/1)	SSTR2	non-binding
Pdzk1-(1/4)	SSTR2	non-binding
Pdzk11-(1/1)	SSTR2	non-binding
Pdzk3-(1/1)	SSTR2	binding
Pdzk3-(2/2)	SSTR2	non-binding
PTP-BL-(2/5)	SSTR2	binding
Shank1-(1/1)	SSTR2	non-binding
Shank3-(1/1)	SSTR2	non-binding
Shroom-(1/1)	SSTR2	non-binding
TIP-1-(1/1)	SSTR2	non-binding
ZO-1-(1/3)	SSTR2	binding
ZO-2-(1/3)	SSTR2	non-binding
b1-syntrophin-(1/1)	Stargazin	non-binding
Chapsyn-110-(2/3)	Stargazin	binding
Cipp-(8/10)	Stargazin	binding
Cipp-(9/10)	Stargazin	non-binding
g1-syntrophin-(1/1)	Stargazin	non-binding
Gm1582-(2/3)	Stargazin	non-binding
HtrA1-(1/1)	Stargazin	non-binding
Magi-2-(2/6)	Stargazin	binding
Magi-2-(6/6)	Stargazin	non-binding
Magi-3-(1/5)	Stargazin	binding
Magi-3-(2/5)	Stargazin	non-binding
MUPP1-(13/13)	Stargazin	non-binding
OMP25-(1/1)	Stargazin	binding
PAR3B-(1/3)	Stargazin	non-binding
PAR6B-(1/1)	Stargazin	non-binding
Pdzk1-(1/4)	Stargazin	non-binding
Pdzk11-(1/1)	Stargazin	non-binding
Pdzk3-(1/1)	Stargazin	non-binding
PTP-BL-(2/5)	Stargazin	non-binding
SAP102-(2/3)	Stargazin	binding
SAP97-(2/3)	Stargazin	binding
Shank3-(1/1)	Stargazin	non-binding
Shroom-(1/1)	Stargazin	non-binding
TIP-1-(1/1)	Stargazin	non-binding
HtrA3-(1/1)	Syndecan-1	binding
SAP97-(2/3)	Syndecan-1	non-binding
ZO-1-(1/3)	Syndecan-1	non-binding
ZO-2-(1/3)	Syndecan-1	non-binding
Cipp-(9/10)	Syndecan-2	non-binding
HtrA3-(1/1)	Syndecan-2	binding
ZO-1-(1/3)	Syndecan-2	non-binding
ZO-2-(1/3)	Syndecan-2	non-binding
HtrA3-(1/1)	Syndecan-3	binding
ZO-1-(1/3)	Syndecan-3	non-binding
ZO-2-(1/3)	Syndecan-3	non-binding
b1-syntrophin-(1/1)	TAZ	non-binding
Cipp-(8/10)	TAZ	non-binding
Cipp-(10/10)	TAZ	binding
Dvl1-(1/1)	TAZ	binding
Dvl2-(1/1)	TAZ	binding
Dvl3-(1/1)	TAZ	binding
Gm1582-(2/3)	TAZ	binding
HtrA1-(1/1)	TAZ	binding
Magi-2-(2/6)	TAZ	non-binding
Magi-2-(6/6)	TAZ	binding
Magi-3-(5/5)	TAZ	binding
MUPP1-(12/13)	TAZ	binding
MUPP1-(13/13)	TAZ	non-binding
PAR3B-(1/3)	TAZ	binding
PAR6B-(1/1)	TAZ	non-binding
Pdlim5-(1/1)	TAZ	binding
Pdzk1-(1/4)	TAZ	binding
Pdzk3-(1/1)	TAZ	binding
Scrb1-(3/4)	TAZ	binding
Shank1-(1/1)	TAZ	binding
Shank3-(1/1)	TAZ	binding
Shroom-(1/1)	TAZ	non-binding
TIP-1-(1/1)	TAZ	non-binding
Whirlin-(3/3)	TAZ	binding
ZO-1-(1/3)	TAZ	binding
Lrrc7-(1/1)	TIE1	non-binding
nNOS-(1/1)	TIE1	non-binding
PSD95-(1/3)	TIE1	non-binding
SAP97-(1/3)	TIE1	non-binding
Scrb1-(1/4)	TIE1	non-binding
Shank3-(1/1)	TPC1	non-binding
Magi-2-(6/6)	Trip6	non-binding
Magi-3-(5/5)	Trip6	non-binding
Shank1-(1/1)	Trip6	non-binding
Shank3-(1/1)	Trip6	non-binding
Gm1582-(2/3)	TRPC1	non-binding
PAR3B-(1/3)	TRPC1	non-binding
Shank1-(1/1)	TRPC1	non-binding
Shank3-(1/1)	TRPC1	non-binding
ZO-1-(1/3)	TRPC1	non-binding
Lrrc7-(1/1)	TRPC2	non-binding
SAP97-(1/3)	TRPC2	non-binding
Tiam2-(1/1)	TRPC2	non-binding
ZO-1-(1/3)	TRPC2	non-binding
Chapsyn-110-(3/3)	TRPC3	non-binding
Cipp-(10/10)	TRPC3	non-binding
Dvl3-(1/1)	TRPC3	non-binding
Erbin-(1/1)	TRPC3	non-binding
g1-syntrophin-(1/1)	TRPC3	non-binding
[truncated: 94 more rows]
